# Supplementary material for: Plant growth-promoting Pseudomonas strains modulate potato tuberization signalling and development
Source: J Exp Bot. 2026 May 20;77(13):4177–94. doi: 10.1093/jxb/erag237 (PMC13351733; doi:10.1093/jxb/erag237)
Supplement: erag237_Supplementary_Data [file erag237_supplementary_data.zip]

Archive with 2 entries (2 files):
- JEXBOT317142-file001.xlsx
- JEXBOT317142-file002.xlsx
