# Supplementary material for: Plant growth-promoting Pseudomonas strains modulate potato tuberization signalling and development
Source: J Exp Bot. 2026 May 20;77(13):4177–94. doi: 10.1093/jxb/erag237 (PMC13351733; doi:10.1093/jxb/erag237)
Supplement: erag237_Supplementary_Data [file erag237_supplementary_data.zip › JEXBOT317142-file001.xlsx]

## Sheet: MetaData
Sheet	Columns
1. Primers	Abbreviation	Used in this paper
	Name	Name of gene
	Function	Short function information
	Primer Design	Sequence information (Forward and Reverse)
	Reference	To relevant literature
2. RawData	Gene	Target gene relevant for Figure 5
	Tissue	Target tissue: Leaf, Root. Tuber
	Time	Time post infection in Weeks
	Mean_PS	Mean expression level for P. simiae
	p_PS	P-value for P.simiae compared to control
	sig_PS	Significance level for P.simiae compared to control (red up, gren down)
	Mean_PP	Mean expression level for P.protegens
	p_PP	P-value for P.protegens compared to control
	sig_PP	Significance level for P.protegens compared to control (red up, gren down)
	Mean_PPPS	Mean expression level for consortium (PSPP)
	p_PPPS	P-value for consortium (PSPP) compared to control
	sig_PPPS	Significance level for consortium (PSPP) compared to control (red up, gren down)
	Mean_C	Mean expression level for mock-treated control plants
3. Fold change_Significance	Gene	Target gene relevant for Figures 6
	Tissue	Target tissue: Leaf, Root. Tuber
	Time	Time post infection in Weeks
	ΔPS	Fold Change of P. simiae compared to Control (blue up, red down)
	PΔPS	Significance (PS): ns not significant; * P< 0.05; ** P<0.01; ***P<0.001
	ΔPP	Fold Change of P. protegens compared to Control (blue up, red down)
	PΔPP	Significance (PP): ns not significant; * P< 0.05; ** P<0.01; ***P<0.001
	ΔPPPS	Fold Change of consortium (PSPP) compared to Control (blue up, red down)
	PΔPPPS	Significance of consortium (PSPP): ns not significant; * P< 0.05; ** P<0.01; ***P<0.001
	Effect	Interpretation of among treatment effects:
		Additive:	PS>PSPP>PP or PP>PSPP>PS
		Neutral:	PS=PSPP=PP
		Other:	Non of the mentioned relationships
		PS Dominant:	PS>>PP and PS>> PSPP
		Synergistic Down:	PSPP << PP and PSPP << PS
		Synergistic Up:	PSPP >> PP and PSPP >> PS

## Sheet: 1. Primers
	Abbreviation	Name	Function	Primer sequence Forward	Primer sequence Reverse	Reference
	EF1	Elongation factor 1-alpha (EF1α)	Housekeeping gene; delivers aminoacyl-tRNA during protein synthesis	GAGACCTTTGCCGAATACCCAC	TGACCTTGGCACCAGTTGG	Nicot et al., 2005
	AOC	Allene Oxide Cyclase	Catalyzes jasmonic acid biosynthesis for stress signaling	AGTTGTTGTGTACGGCGGTT	GCACATCAACACCCCCACTT	Stenzel et al., 2003
	CalS12	Callose Synthase 12	Synthesizes callose in pollen and pathogen/wound response	GCCCAAGTGTTACGTCCCTT	AACCAGGCAACCAAGACAGT	Jacobs et al., 2003
	ETR1	Ethylene Response 1	Ethylene receptor regulating developmental and stress responses	TCCTAAAACCTGTGTCAGTGGAT	GTTGCTGCACATTTTCCACCTA	Chang et al., 1993
	Myc2	MYC2 Transcription Factor	Regulates jasmonic acid signaling and stress-responsive genes	CCACAGTGAAAATGGGTAGCAG	TTCAAAGCCCTCGACGATTTCT	Lorenzo et al., 2004
	StBEL5	BEL1-like Transcription Factor 5 (Potato)	Mobile RNA signal inducing tuber formation	AGGGATACTCTTATATTGTGTGAG	GTCTCCACTTCTTTTCTCCTATG	Banerjee et al., 2006
	StSP5G	SELF-PRUNING 5G (Potato)	Maintains shoot identity and represses tuberization	GGTGTGTAGACTTTGGTGTGGTTT	GGCCTCAAGGCACATCCAT	Navarro et al., 2011
	StSP6	SELF-PRUNING 6A (Potato FT ortholog)	Main tuberigen signal promoting tuber formation	GACGATCTTCGCAACTTTTACA	CCTCAAGTTAGGGTCGCTTG	Navarro et al., 2011
	Reference list
	Banerjee, A.K., Chatterjee, M., Yu, Y., Suh, S.G., Miller, W.A., and Hannapel, D.J. (2006). A mobile RNA regulates potato tuber development. Nature 439, 732–735. https://doi.org/10.1038/nature04449
	Chang, C., Kwok, S.F., Bleecker, A.B., and Meyerowitz, E.M. (1993). Arabidopsis ethylene-response gene ETR1: similarity of product to two-component regulators. Science 262, 539–544. https://doi.org/10.1126/science.8211181
	Jacobs, A.K., Lipka, V., Burton, R.A., Panstruga, R., Strizhov, N., Schulze-Lefert, P., and Fincher, G.B. (2003). An Arabidopsis callose synthase, GSL5, is required for wound and papillary callose formation. Plant Cell 15, 2503–2513. https://doi.org/10.1105/tpc.016097
	Lorenzo, O., Chico, J.M., Sánchez-Serrano, J.J., and Solano, R. (2004). JASMONATE-INSENSITIVE1 encodes a MYC transcription factor essential to discriminate between different jasmonate-regulated defense responses in Arabidopsis. Plant Cell 16, 1938–1950. https://doi.org/10.1105/tpc.022319
	Navarro, C., Abelenda, J.A., Cruz-Oró, E., Cuéllar, C.A., Tamaki, S., Silva, J., Shimamoto, K., and Prat, S. (2011). Control of flowering and storage organ formation in potato by FLOWERING LOCUS T. Nature 478, 119–122. https://doi.org/10.1038/nature10431
	Nicot, N., Hausman, J.F., Hoffmann, L., and Evers, D. (2005). Housekeeping gene selection for real-time RT-PCR normalization in potato during biotic and abiotic stress. Journal of Experimental Botany 56, 2907–2914. https://doi.org/10.1093/jxb/eri285
	Stenzel, I., Hause, B., Miersch, O., Kurz, T., Maucher, H., Weichert, H., Ziegler, J., Feussner, I., and Wasternack, C. (2003). Jasmonate biosynthesis and the allene oxide cyclase pathway in Arabidopsis thaliana. Plant Molecular Biology 51, 895–911. https://doi.org/10.1023/A:1023049319723

## Sheet: 2. RawData
Gene	Tissue	Time	Mean_PS	p_PS	sig_PS	Mean_PP	p_PP	sig_PP	Mean_PPPS	p_PPPS	sig_PPPS	Mean_C
AOC	Leaves	2	0.421	0.0002	***	0.692	0.0098	**	0.469	0.0012	**	1.072
CalS12	Leaves	2	1.277	0.01	*	0.981	0.645	ns	1.166	0.0381	*	1.001
ETR1	Leaves	2	1.574	0.004	**	1.181	0.0914	ns	1.787	0.0016	**	0.951
Myc2	Leaves	2	1.307	0.1057	ns	1.059	0.9095	ns	1.71	0.0139	*	1.045
StBEL5	Leaves	2	1.384	0.0922	ns	0.782	0.0102	*	0.996	0.0033	**	1.149
StSP5G	Leaves	2	1.674	0.0013	**	1.102	0.2357	ns	1.286	0.0117	*	1.001
StSP6	Leaves	2	1.654	0.0056	**	1.354	0.0283	*	1.76	0.0123	*	1.002
AOC	Leaves	4	3.827	0.0003	***	2.654	0.0018	**	3.431	0.0005	***	1.095
CalS12	Leaves	4	0.716	0.165	ns	1.483	0.0357	*	1.28	0.1064	ns	1.107
ETR1	Leaves	4	0.559	0.0105	*	1.575	0.029	*	0.887	0.0439	*	1.222
Myc2	Leaves	4	1.105	0.2195	ns	1.101	0.1971	ns	1.078	0.2932	ns	1.191
StBEL5	Leaves	4	1.058	0.585	ns	1.11	0.7932	ns	1.844	0.0143	*	1.148
StSP5G	Leaves	4	1.719	0.0003	***	3.057	0.0283	*	3.688	0.003	**	1.039
StSP6	Leaves	4	1.185	0.5348	ns	2.363	0.0021	**	0.15	0.0095	**	1.094
AOC	Leaves	6	0.873	0.066	ns	1.004	0.9574	ns	0.778	0.0286	*	1.002
CalS12	Leaves	6	0.823	0.0121	*	0.929	0.0657	ns	0.637	0.0044	**	1.038
ETR1	Leaves	6	0.862	0.028	*	1.05	0.3744	ns	0.646	0.0011	**	1.001
Myc2	Leaves	6	1.361	0.0095	**	1.107	0.1839	ns	0.914	0.2365	ns	1.003
StBEL5	Leaves	6	0.8	0.0441	*	0.964	0.5462	ns	0.81	0.0499	*	1.003
StSP5G	Leaves	6	0.961	0.4831	ns	1.126	0.0932	ns	0.647	0.0063	**	1.002
StSP6	Leaves	6	0.994	0.8935	ns	1.079	0.1969	ns	0.764	0.0014	**	1.0
AOC	Roots	2	2.917	0.0038	**	2.718	0.0422	*	1.907	0.0001	***	1.109
CalS12	Roots	2	0.846	0.0226	*	1.758	0.0002	***	1.16	0.0813	ns	1.037
ETR1	Roots	2	0.664	0.0224	*	1.466	0.0212	*	1.238	0.0376	*	1.004
Myc2	Roots	2	2.414	0.0354	*	2.82	0.0	***	1.388	0.0065	**	1.003
StBEL5	Roots	2	4.691	0.0011	**	2.523	0.023	*	1.496	0.0545	ns	1.006
StSP5G	Roots	2	0.596	0.0005	***	1.858	0.0143	*	1.582	0.0037	**	1.001
StSP6	Roots	2	1.278	0.0549	ns	5.458	0.0013	**	5.296	0.0001	***	0.94
AOC	Roots	4	1.081	0.4452	ns	1.033	0.1976	ns	1.243	0.2679	ns	1.108
CalS12	Roots	4	1.251	0.1601	ns	1.294	0.3809	ns	1.388	0.0106	*	1.146
ETR1	Roots	4	1.14	0.4323	ns	1.224	0.1978	ns	1.336	0.0736	ns	1.046
Myc2	Roots	4	1.132	0.1871	ns	1.236	0.0352	*	1.348	0.0332	*	1.037
StBEL5	Roots	4	1.356	0.0773	ns	1.116	0.2794	ns	1.222	0.0492	*	1.003
StSP5G	Roots	4	0.842	0.9612	ns	0.663	0.1513	ns	0.983	0.149	ns	0.84
StSP6	Roots	4	1.708	0.0132	*	1.515	0.1203	ns	1.94	0.0005	***	1.113
AOC	Roots	6	1.329	0.3338	ns	2.714	0.0014	**	1.29	0.333	ns	1.099
CalS12	Roots	6	1.007	0.173	ns	1.141	0.1511	ns	1.252	0.0128	*	1.07
ETR1	Roots	6	0.892	0.2827	ns	0.879	0.2348	ns	1.127	0.2661	ns	1.005
Myc2	Roots	6	0.993	0.8939	ns	1.29	0.1063	ns	1.102	0.4152	ns	1.006
StBEL5	Roots	6	0.837	0.0223	*	0.583	0.0009	***	1.349	0.0027	**	1.001
StSP5G	Roots	6	0.702	0.0458	*	0.448	0.0178	*	1.268	0.1013	ns	1.042
StSP6	Roots	6	0.73	0.0073	**	0.43	0.0012	**	1.693	0.0012	**	1.081
AOC	Tuber	4	1.247	0.1662	ns	1.21	0.4374	ns	1.257	0.4821	ns	1.042
CalS12	Tuber	4	0.934	0.2616	ns	1.304	0.0442	*	0.682	0.0001	***	1.0
ETR1	Tuber	4	1.18	0.2259	ns	1.173	0.2969	ns	1.047	0.9116	ns	1.002
Myc2	Tuber	4	0.965	0.5125	ns	1.405	0.1165	ns	1.222	0.1418	ns	1.002
StBEL5	Tuber	4	1.349	0.0494	*	1.526	0.0026	**	0.683	0.0004	***	0.939
StSP5G	Tuber	4	1.263	0.0463	*	1.436	0.0803	ns	0.968	0.3736	ns	1.0
StSP6	Tuber	4	0.693	0.0056	**	1.293	0.0607	ns	0.72	0.0147	*	1.001
AOC	Tuber	6	1.501	0.0025	**	1.36	0.157	ns	2.228	0.0	***	1.037
CalS12	Tuber	6	1.24	0.2926	ns	1.357	0.09	ns	1.564	0.0027	**	1.157
ETR1	Tuber	6	1.796	0.0025	**	1.245	0.3404	ns	1.691	0.006	**	1.152
Myc2	Tuber	6	1.374	0.0722	ns	1.173	0.1491	ns	1.295	0.0285	*	1.039
StBEL5	Tuber	6	1.406	0.0115	*	0.768	0.0015	**	1.772	0.0001	***	1.108
StSP5G	Tuber	6	1.379	0.0068	**	1.141	0.3844	ns	1.22	0.0848	ns	1.039
StSP6	Tuber	6	2.185	0.0016	**	1.878	0.0	***	2.451	0.0008	***	1.071
AOC	Tuber	12	1.063	0.2555	ns	0.926	0.1665	ns	1.684	0.0124	*	1.186
CalS12	Tuber	12	1.03	0.7839	ns	1.005	0.9913	ns	1.114	0.2791	ns	1.004
ETR1	Tuber	12	0.826	0.053	ns	0.819	0.0369	*	1.387	0.2464	ns	1.172
Myc2	Tuber	12	1.14	0.0504	ns	1.438	0.0009	***	1.739	0.0002	***	0.996
StBEL5	Tuber	12	0.975	0.4272	ns	0.844	0.0172	*	0.92	0.0985	ns	0.949
StSP5G	Tuber	12	0.868	0.6376	ns	0.774	0.3604	ns	0.902	0.6236	ns	1.044
StSP6	Tuber	12	2.907	0.0	***	1.464	0.0188	*	2.993	0.0	***	0.937

## Sheet: 3. FoldChange_Significance
Gene	Tissue	Time	ΔPS	PΔPS	ΔPP	PΔPP	ΔPPPS	PΔPPPS	Effect
AOC	Leaves	2	0.39	***	0.65	**	0.44	**	Other
AOC	Leaves	4	3.49	***	2.42	**	3.13	***	Other
AOC	Leaves	6	0.87	ns	1	ns	0.78	*	Other
AOC	Roots	2	2.63	**	2.45	*	1.72	***	Synergistic Down
AOC	Roots	4	0.98	ns	0.93	ns	1.12	ns	Neutral
AOC	Roots	6	1.21	ns	2.47	**	1.17	ns	Synergistic Down
AOC	Tuber	4	1.2	ns	1.16	ns	1.21	ns	Neutral
AOC	Tuber	6	1.45	**	1.31	ns	2.15	***	Synergistic Up
AOC	Tuber	12	0.9	ns	0.78	ns	1.42	*	Synergistic Up
CalS12	Leaves	2	1.28	*	0.98	ns	1.16	*	Additive
CalS12	Leaves	4	0.65	ns	1.34	*	1.16	ns	Other
CalS12	Leaves	6	0.79	*	0.89	ns	0.61	**	Synergistic Down
CalS12	Roots	2	0.82	*	1.7	***	1.12	ns	Other
CalS12	Roots	4	1.09	ns	1.13	ns	1.21	*	Other
CalS12	Roots	6	0.94	ns	1.07	ns	1.17	*	Other
CalS12	Tuber	4	0.93	ns	1.3	*	0.68	***	Synergistic Down
CalS12	Tuber	6	1.07	ns	1.17	ns	1.35	**	Synergistic Up
CalS12	Tuber	12	1.03	ns	1	ns	1.11	ns	Neutral
ETR1	Leaves	2	1.66	**	1.24	ns	1.88	**	Synergistic Up
ETR1	Leaves	4	0.46	*	1.29	*	0.73	*	Other
ETR1	Leaves	6	0.86	*	1.05	ns	0.65	**	Synergistic Down
ETR1	Roots	2	0.66	*	1.46	*	1.23	*	Other
ETR1	Roots	4	1.09	ns	1.17	ns	1.28	ns	Neutral
ETR1	Roots	6	0.89	ns	0.87	ns	1.12	ns	Neutral
ETR1	Tuber	4	1.18	ns	1.17	ns	1.04	ns	Neutral
ETR1	Tuber	6	1.56	**	1.08	ns	1.47	**	Other
ETR1	Tuber	12	0.7	ns	0.7	*	1.18	ns	Synergistic Up
Myc2	Leaves	2	1.25	ns	1.01	ns	1.64	*	Synergistic Up
Myc2	Leaves	4	0.93	ns	0.92	ns	0.91	ns	Neutral
Myc2	Leaves	6	1.36	**	1.1	ns	0.91	ns	Synergistic Down
Myc2	Roots	2	2.41	*	2.81	***	1.38	**	Synergistic Down
Myc2	Roots	4	1.09	ns	1.19	*	1.3	*	Other
Myc2	Roots	6	0.99	ns	1.28	ns	1.1	ns	Neutral
Myc2	Tuber	4	0.96	ns	1.4	ns	1.22	ns	Neutral
Myc2	Tuber	6	1.32	ns	1.13	ns	1.25	*	Additive
Myc2	Tuber	12	1.14	ns	1.44	***	1.75	***	Synergistic Up
StBEL5	Leaves	2	1.2	ns	0.68	*	0.87	**	Other
StBEL5	Leaves	4	0.92	ns	0.97	ns	1.61	*	Synergistic Up
StBEL5	Leaves	6	0.8	*	0.96	ns	0.81	*	PS Dominant
StBEL5	Roots	2	4.66	**	2.51	*	1.49	ns	Synergistic Down
StBEL5	Roots	4	1.35	ns	1.11	ns	1.22	*	Additive
StBEL5	Roots	6	0.84	*	0.58	***	1.35	**	Synergistic Up
StBEL5	Tuber	4	1.44	*	1.63	**	0.73	***	Synergistic Down
StBEL5	Tuber	6	1.27	*	0.69	**	1.6	***	Synergistic Up
StBEL5	Tuber	12	1.03	ns	0.89	*	0.97	ns	Additive
StSP5G	Leaves	2	1.67	**	1.1	ns	1.28	*	Other
StSP5G	Leaves	4	1.65	***	2.94	*	3.55	**	Synergistic Up
StSP5G	Leaves	6	0.96	ns	1.12	ns	0.65	**	Synergistic Down
StSP5G	Roots	2	0.6	***	1.86	*	1.58	**	Synergistic Up
StSP5G	Roots	4	1	ns	0.79	ns	1.17	ns	Neutral
StSP5G	Roots	6	0.67	*	0.43	*	1.22	ns	Synergistic Up
StSP5G	Tuber	4	1.26	*	1.44	ns	0.97	ns	Synergistic Down
StSP5G	Tuber	6	1.33	**	1.1	ns	1.17	ns	Additive
StSP5G	Tuber	12	0.83	ns	0.74	ns	0.86	ns	Neutral
StSP6	Leaves	2	1.65	**	1.35	*	1.76	*	Other
StSP6	Leaves	4	1.08	ns	2.16	**	0.14	**	Synergistic Down
StSP6	Leaves	6	0.99	ns	1.08	ns	0.76	**	Synergistic Down
StSP6	Roots	2	1.36	ns	5.81	**	5.63	***	Synergistic Up
StSP6	Roots	4	1.53	*	1.36	ns	1.74	***	Synergistic Up
StSP6	Roots	6	0.68	**	0.4	**	1.57	**	Synergistic Up
StSP6	Tuber	4	0.69	**	1.29	ns	0.72	*	Synergistic Down
StSP6	Tuber	6	2.04	**	1.75	***	2.29	***	Synergistic Up
StSP6	Tuber	12	3.1	***	1.56	*	3.19	***	Synergistic Up
