# Supplementary material for: Plant growth-promoting Pseudomonas strains modulate potato tuberization signalling and development
Source: J Exp Bot. 2026 May 20;77(13):4177–94. doi: 10.1093/jxb/erag237 (PMC13351733; doi:10.1093/jxb/erag237)
Supplement: erag237_Supplementary_Data [file erag237_supplementary_data.zip › JEXBOT317142-file002.xlsx]

## Sheet: LCMSMetaData
Sheet Name
LCMSRawData	Column Title	Content
	Runorder	Run order on LC - table sorted by this column
	Compound Name	Name of compound, IUPAC-recommended trivial or semi-systematic naming conventions
	Subclass	ChatGPT generated as supplement to match SMC_class (below)
	Bacterial Relevance	General relevance for bacteria (ChatGPT generated for the project)
	PGPR Relevance	General relevance for Plant Growth Promoting Rhizobacteria (ChatGPT generated for the project)
	Notes	Notes regarding project relevance
	Formula	Molecular formulas following the Hill system
	Mass	Mass of Compound
	RT	Retention time
	incl supernatant	SMC comment to detect values below detection level (relevant for SupXX row 26-33)
	incl Pellet	SMC comment to detect values below detection level (relevant for PelXX row 34-42)
	Area	Peak area
	height	Peak height
	HDM	Reference to human metabolome database HMDB
	HDMAlt	Additional reference to human metabolome database HMDB
	KEGG	Reference to KEGG: Kyoto Encyclopedia of Genes and Genomes
	METLIN	Reference to METLIN, the Metabolite and Tandem Mass Spectrometry-database
	PUBCHEM	Reference to PUBCHEM, the free database of chemical molecules under NCBI
	CAS	CAS numbers — or Chemical Abstracts Service Registry Numbers — issued and maintained by the Chemical Abstracts Service (CAS)
	SMC	Swedish Metabolomics Center Compound Classification number
	SMC_class	Swedish Metabolomics Center Class Classification information
	Mode	POS= positive/NEG=negative
	SupPP1	Values for sample 1: Supernatant PP rep 1
	SupPP2	Values for sample 2: Supernatant PP rep 2
	SupPP3	Values for sample 3: Supernatant PP rep 3
	SupPS1	Values for sample 4: Supernatant PS rep 1
	SupPS2	Values for sample 5: Supernatant PS rep 2
	SupPS3	Values for sample 6: Supernatant PS rep 3
	SupPPPS1	Values for sample 7: Supernatant PPPS rep 1
	SupPPPS2	Values for sample 8: Supernatant PPPS rep 2
	SupPPPS3	Values for sample 9: Supernatant PPPS rep 3
	PelPP1	Values for sample 10: Pellet PP rep 1
	PelPP2	Values for sample 11: Pellet PP rep 2
	PelPP3	Values for sample 12: Pellet PP rep 3
	PelPS1	Values for sample 13: Pellet PS rep 1
	PelPS2	Values for sample 14: Pellet PS rep 2
	PelPS3	Values for sample 15: Pellet PS rep 3
	PelPPPS1	Values for sample 16: Pellet PPPS rep 1
	PelPPPS2	Values for sample 17: Pellet PPPS rep 2
	PelPPPS3	Values for sample 18: Pellet PPPS rep 3
	MeanPP_Sup	Mean of SupPp1-3
	MeanPS_Sup	Mean of SupPs 4-6
	MeanPPPS_Sup	Mean of SupPpPs 7-9
	MeanPP_Pellet	Mean of SupPp10-12
	MeanPS_Pellet	Mean of SupPp13-15
	MeanPPPS_Pellet	Mean of SupPpPs16-18
	Fold Change	Fold change for MeanPPPS_Sup relative to mean(MeanPP_Sup and MeanPS_Sup. Formula: =(AQ*2)/(AC+AP+1) - with reference to column name
HeatMap
	RowTitles
	Source	Supernatant or Pellet
	Culture	PP
		PS
		PPPS
	Number	Sample number arranged in triplets per source and culture

## Sheet: LCMSRawData
Runorder	Compound Name	Subclass	Bacterial Relevance	PGPR Relevance	Notes	Formula	Mass	RT	incl supernatant	incl Pellet	Area	height	HDM	HDMAlt	KEGG	METLIN	PUBCHEM	CAS	SMC	SMC_class	Mode	SupPp1	SupPp2	SupPp3	SupPs1	SupPs2	SupPs3	SupPpPs1	SupPpPs2	SupPpPs3	PelPp1	PelPp2	PelPp3	PelPs1	PelPs2	PelPs3	PelPpPs1	PelPpPs2	PelPpPs3	MeanPP_Sup	MeanPS_Sup	MeanPPPS_Sup	MeanPP_Pellet	MeanPS_Pellet	MeanPPPS_Pellet	Fold Change
5	Phenylethylamine	Aromatic amine / Bioamine	✅ High	⚠️ Low	Microbial catabolism possible; limited PGPR role	C8 H11 N	121.089	1.6	Y	Y	35315	11951	HMDB0012275		C05332		1001	64-04-0	Other_P004	benzenoids	POS	35083	60860	46237	32853	42361	31077	32923	26028	30821	32031	32764	37441	33437	32527	29161	32516	33126	34431	47393.3	35430.3	29924	34078.7	31708.3	33357.7	0.722587
6	Niacinamide (Vitamin B3)	Vitamin B3 / NAD precursor	✅ High	✅ High	Involved in redox reactions; PGPR may scavenge from rhizosphere. Precursor of NAD⁺/NADP⁺; crucial for redox reactions	C6 H6 N2 O	122.048	0.73	Y	Y	385924	92335	HMDB0001406		C00153	1497	936	98-92-0	Other_P005		POS	62291	42645	43347	34168	26829	34881	112703	45889	48848	1485734	1318745	1588460	161912	190415	201604	629979	437628	480557	49427.7	31959.3	69146.7	1464313	184644	516055	1.69919
7	Hypoxanthine	Purine base (catabolite)	✅ High	✅ Potential	Part of nucleotide salvage; common in root exudates	C5 H4 N4 O	136.039	0.8	Y	Y	730553	118165	HMDB0000157		C00262	83	790	68-94-0	Other_P008	purines	POS	75133	71533	89707	116261	106531	114423	334471	331314	346554	1532592	1721320	1590626	38522	50506	44699	2199803	2234693	2151277	78791	112405	337446	1614846	44575.7	2.19526e+06	3.52983
8	Spermidine	Other				C6 H6 N2 O2	138.043	0.68	Y	Y	393324	150327	HMDB0000301		C00785	298	736715	3465-72-3	Other_P040		POS	254093	287093	262278	1152537	1133275	1160341	811085	860220	864514	58929	36826	20984	23229	25322	29290	30541	46880	22409	267821	1.14872e+06	845273	38913	25947	33276.7	1.19343
9	Spermidine	Polyamine	✅ High	✅ High	Regulates plant growth; enhances bacterial stress tolerance and colonization	C7 H19 N3	145.158	0.29	Y	Y	74527	53776	HMDB0001257		C00315	254	1102	124-20-9	Other_P041		POS	219157	250441	136498	40286	15157	83929	45828	115055	16551	61008	78495	191554	3870	2767	3088	32912	32591	12302	202032	46457.3	59144.7	110352	3241.67	25935	0.476032
10	Guanine	Purine base	✅ High	✅ High	Needed for DNA/RNA synthesis	C5 H5 N5 O	151.048	0.62	Y	N	256776	55043	HMDB0000132		C00242	315	764	73-40-5	Other_P043	purines	POS	264042	264388	263560	762017	767772	758568	491503	469781	487916	0	0	0	0	0	0	0	0	0	263997	762786	483067	0	0	0	0.940932
11	Xanthine	Purine base (catabolite)	✅ High	✅ High	Salvage pathway; some PGPR use it as nitrogen source	C5 H4 N4 O2	152.033	0.95	Y	Y	136800	27935	HMDB0000292		C00385	82	1188	69-89-6	Other_P010	purines	POS	76959	84648	83624	151691	161763	158108	276285	301598	297818	103683	126453	131086	4000	5012	5239	166146	172542	155752	81743.7	157187	291900	120407	4750.33	164813	2.44338
12	7-Methylguanine	Modified purine base	✅ High	⚠️ Limited	Found in tRNA; less studied in PGPR	C6 H7 N5 O	165.065	0.9	Y	N	157098	66288	HMDB0000897		C02242		11361	578-76-7	Other_P011	purines	POS	220511	248844	253044	372860	412836	422091	229998	305313	305061	0	0	0	0	0	0	0	0	0	240800	402596	280124	0	0	0	0.870767
13	Uric acid	Purine degradation product	✅ Moderate	⚠️ Unclear	Bacteria may degrade uric acid; not PGPR-specific	C5 H4 N4 O3	168.028	0.75	Y	N	107913	28289	HMDB0000289		C00366	88	1175	69-93-2	Other_P012	purines	POS	24834	26777	20333	509911	564521	540525	64623	50226	54964	0	0	0	0	0	0	0	0	0	23981.3	538319	56604.3	0	0	0	0.201331
14	Adenosine	Purine nucleoside	✅ High	✅ High	Involved in plant–bacteria signaling	C10 H13 N5 O4	267.097	1.42	N	Y	10800	5477	HMDB0000050		C00212	86	60961	58-61-7	Other_P024	nucleosides	POS	0	0	0	0	0	0	0	0	0	21457	18287	19966	7337	24108	16794	27676	13507	11432	0	0	0	19903.3	16079.7	17538.3	0
15	Oleamide	Fatty acid amide	⚠️ Limited	❌ No	More studied in animals; unclear in bacteria or plants	C18 H35 N O	281.272	6.97	Y	Y	31927	13743	HMDB0002117		C19670		5283387	301-02-0	Other_P025		POS	41726	133218	47773	38511	20248	31159	14983	20502	18233	11444	14022	31622	22227	27708	31144	21140	19855	29181	74239	29972.7	17906	19029.3	27026.3	23392	0.343643
16	Succinyladenosine	Adenosine derivative	✅ High	⚠️ Limited	Rare; might appear under stress	C14 H17 N5 O8	383.107	1.93	Y	N	9366	5350	HMDB0000912			5867	20849086	4542-23-8	Other_P033	nucleosides	POS	6968	8471	7178	17386	17135	17660	26507	25964	27288	0	0	0	0	0	0	0	0	0	7539	17393.7	26586.3	0	0	0	2.13257
17	Bis(2-ethylhexyl)phthalate	Plasticizer (contaminant)	⚠️ Possible	❌ No	Often a contaminant; no known PGPR relevance	C24 H38 O4	390.277	7.41	Y	Y	86371	40527				44750	8343	117-81-7	Other_P055		POS	50746	59855	69237	92148	93661	96099	91521	97585	96737	86111	86398	89060	90056	97199	93050	91063	88899	85259	59946	93969.3	95281	87189.7	93435	88407	1.23809
18	beta-Alanine	Non-proteinogenic amino acid	✅ Moderate	✅ Potential	Can be metabolized by some microbes; occasionally exuded by plants	C3 H7 N O2	89.0477	0.34	Y	Y	150925	82223	HMDB0000056		C00099	5119	239	107-95-9	AA_P001	amino compounds	POS	139696	139907	127855	588101	537101	515931	125450	90208	86719	43573	51765	44922	17714	39239	31713	42255	49452	45059	135819	547044	100792	46753.3	29555.3	45588.7	0.295204
19	1-Aminocyclopropanecarboxylic acid	ACC (ethylene precursor)	✅ High	✅ High	PGPR can metabolize ACC via ACC deaminase → suppress plant ethylene	C4 H7 N O2	101.048	0.35	Y	Y	52279	31296	HMDB0036458		C01234		535	22059-21-8	AA_P002	amino compounds	POS	74339	69007	69092	114080	102508	99104	57911	51352	47316	55006	50664	39516	7883	13426	9728	30242	25703	24147	70812.7	105231	52193	48395.3	10345.7	26697.3	0.592953
20	γ-Aminobutyric acid (GABA)	Non-proteinogenic AA	✅ High	✅ High	Bacteria respond to GABA; involved in plant–microbe signaling	C4 H9 N O2	103.063	0.36	Y	Y	161731	108992	HMDB0000112		C00334		119	20791	AA_P003	amino compounds	POS	77024	68289	70348	599222	558507	535246	136371	122351	127261	58474	65067	61478	8972	13648	12132	133325	127569	135887	71887	564325	128661	61673	11584	132260	0.404459
21	L-3-Cyanoalanine	Non-proteinogenic sulfur AA	✅ Moderate	⚠️ Limited	Byproduct of cyanide detox; minor in PGPR function	C4 H6 N2 O2	114.043	0.63	Y	N	17502	4913	HMDB0060245		C02512		439742	6232-19-5	AA_P005	amino compounds	POS	89019	92283	93100	4132	3924	4587	4726	5287	5975	0	0	0	0	0	0	0	0	0	91467.3	4214.33	5329.33	0	0	0	0.111396
22	L-Proline	Proteinogenic AA	✅ High	✅ High	Osmoprotectant; PGPR often secrete or use proline	C5 H9 N O2	115.063	0.38	Y	Y	767368	365713	HMDB0000162		C00148	29	145742	147-85-3	AA_P006	amino compounds	POS	1343956	1230624	1236015	2595933	2412635	2398215	452837	428534	438638	201811	168452	155253	77805	153075	102637	156173	141851	118184	1.2702e+06	2.46893e+06	440003	175172	111172	138736	0.235351
23	L-Valine	Branched-chain AA (BCAA)	✅ High	✅ Potential	Central to bacterial metabolism and secondary metabolite production	C5 H11 N O2	117.079	0.41	Y	Y	3285888	1059471	HMDB0000883		C00183	5842	6287	72-18-4	AA_P008	amino compounds	POS	3877691	3765544	3738393	9256232	8876799	8736686	3819186	3518724	3697136	1141067	1081663	1053895	986973	1115058	1053574	1173595	1126911	1126864	3793876	8.95657e+06	3.67835e+06	1.09221e+06	1.05187e+06	1.14246e+06	0.576976
24	Betaine	AA derivative / osmolyte	✅ High	✅ High	Common osmoprotectant; secreted in root exudates and used by PGPR	C5 H11 N O2	117.079	0.53	Y	Y	6447352	1153965	HMDB0000043		C00719	287	247	107-43-7	AA_P057	amino compounds	POS	8714956	8612655	8514716	1.85143e+07	1.85192e+07	1.85243e+07	7523568	7469121	7216693	1393491	1381356	1366865	1356287	1422747	1439353	1354327	1372240	1356064	8614109	1.85193e+07	7.40313e+06	1.38057e+06	1406129	1360877	0.545683
25	L-Threonine	Essential AA	✅ High	✅ High	Required for growth; part of exudate profile in plants	C4 H9 N O3	119.058	0.35	Y	N	109368	70434	HMDB0000167		C00188	32	6288	72-19-5	AA_P009	amino compounds	POS	235155	229606	206702	271143	271790	257772	162582	117358	114203	0	0	0	0	0	0	0	0	0	223821	266902	131381	0	0	0	0.535458
26	Pyroglutamic acid	Cyclized glutamate derivative	✅ High	✅ Potential	Involved in glutathione metabolism; microbial detox pathways	C5 H7 N O3	129.043	0.82	Y	N	79438	19130	HMDB0000267		C01879		7405	98-79-3	AA_P010	amino compounds	POS	214371	214945	222711	146038	140897	142313	82350	83805	82789	0	0	0	0	0	0	0	0	0	217342	143083	82981.3	0	0	0	0.460463
27	Pipecolic acid	Lysine derivative (non-protein)	✅ High	✅ High	Key in plant SAR signaling; bacteria may modulate or respond to it	C6 H11 N O2	129.079	0.57	Y	Y	310797	97307	HMDB0000070		C00408	50	849	535-75-1	AA_P011	amino compounds	POS	135461	131589	129338	417225	411207	424454	1182134	1298512	1247069	26278	24781	27314	14782	20347	16263	29727	28939	28941	132129	417629	1.24257e+06	26124.3	17130.7	29202.3	4.52042
28	Creatine	Nitrogenous compound	⚠️ Low	❌ No	Not relevant in plants or PGPR systems. Animal-related; not relevant in plant or PGPR contexts	C4 H9 N3 O2	131.069	0.37	N	Y	11625	7103	HMDB0000064		C00300	7	586	57-00-1	AA_P015	amino compounds	POS	0	0	0	0	0	0	0	0	0	10511	8880	2382	9549	17264	15634	5120	7932	24803	0	0	0	7257.67	14149	12618.3	0
29	L-Leucine	BCAA	✅ High	✅ Potential	Involved in antibiotic biosynthesis; metabolized by PGPR	C6 H13 N O2	131.095	1.1	Y	Y	8555594	1516027	HMDB0000687		C00123	24	6106	61-90-5	AA_P017	amino compounds	POS	1.21852e+07	1.32163e+07	1.34692e+07	2.81505e+07	2.89961e+07	2.78543e+07	8593309	8069394	8467254	439234	476653	526453	681925	772576	802084	404846	450830	444588	1.29569e+07	2.83336e+07	8.37665e+06	480780	752195	433421	0.405742
30	L-Isoleucine	BCAA	✅ High	✅ Potential	Similar role to leucine: Involved in antibiotic biosynthesis; metabolized by PGPR	C6 H13 N O2	131.095	1.01	Y	Y	5905039	1471578	HMDB0000172		C00407	5193	6306	73-32-5	AA_P016	amino compounds	POS	9.81835e+06	9.90818e+06	9.73214e+06	1.64272e+07	1.64841e+07	1.68877e+07	7937692	8641163	8242754	223098	219141	236265	310793	370401	340227	184813	164922	161738	9.81956e+06	1.65997e+07	8.27387e+06	226168	340474	170491	0.626352
31	4-Guanidinobutanoic acid	Arginine derivative	✅ Possible	⚠️ Unclear	Arginine breakdown product; not well studied in PGPR	C5 H11 N3 O2	145.085	0.6	Y	Y	75065	29743	HMDB0003464		C01035	6938	500	463-00-3	AA_P021	amino compounds	POS	6983	7487	7026	383646	359379	390273	20674	20472	20270	29703	35481	35325	3440	4366	4786	6297	8102	7463	7165.33	377766	20472	33503	4197.33	7287.33	0.106367
32	L-Glutamine	Proteinogenic AA	✅ High	✅ High	Nitrogen source; PGPR may alter glutamine levels in plants	C5 H10 N2 O3	146.069	0.36	Y	N	25795	9151	HMDB0000641		C00064	5614	5961	56-85-9	AA_P022	amino compounds	POS	69112	71985	75128	33634	30257	30040	37439	30249	32085	0	0	0	0	0	0	0	0	0	72075	31310.3	33257.7	0	0	0	0.643367
33	L-Lysine	Essential AA	✅ High	✅ High	Component of peptidoglycan; relevant in microbial growth	C6 H14 N2 O2	146.106	0.29	Y	N	72164	52589	HMDB0000182		C00047	5200	5962	56-87-1	AA_P023	amino compounds	POS	76958.7	84647.9	83624	151691	161763	158108	276285	301598	297818	0	0	0	0	0	0	0	0	0	81743.5	157187	291900	0	0	0	2.44337
34	L-Glutamic acid	Proteinogenic AA	✅ High	✅ High	Central N metabolism; signaling molecule in rhizosphere	C5 H9 N O4	147.053	0.35	Y	Y	425229	273884	HMDB0000148		C00025	5174	33032	56-86-0	AA_P024	amino compounds	POS	428182	404471	388996	966502	894372	866092	289111	221283	221085	717913	622963	494233	51916	105965	86544	338069	278505	277922	407216	908989	243826	611703	81475	298165	0.370499
35	L-Methionine	Sulfur-containing AA	✅ High	✅ High	Precursor to ethylene and polyamines; used by bacteria	C5 H11 N O2 S	149.051	0.63	Y	Y	4643946	887287	HMDB0000696		C00073	5664	6137	63-68-3	AA_P025	amino compounds	POS	5459629	5600189	5454349	1.28091e+07	1.29318e+07	1.27449e+07	9404960	9103515	9318227	79033	80604	81848	89704	40538	108253	86617	99880	97887	5.50472e+06	1.28286e+07	9.27557e+06	80495	79498.3	94794.7	1.01188
36	L-Histidine	Proteinogenic AA	✅ High	✅ High	Involved in metal binding and bacterial signaling	C6 H9 N3 O2	155.07	0.33	Y	N	64058	38812	HMDB0000177		C00135	21	6274	71-00-1	AA_P026	amino compounds	POS	93746	95670	55212	135109	251792	175032	158004	75086	80294	0	0	0	0	0	0	0	0	0	81542.7	187311	104461	0	0	0	0.777084
37	N-Acetylvaline	Modified AA	✅ Moderate	⚠️ Low	Catabolic product; not highly PGPR-relevant	C7 H13 N O3	159.089	2.28	Y	N	29690	13973	HMDB0011757				66789	96-81-1	AA_P027	amino compounds	POS	12078	13318	12442	72023	71045	75531	85088	88432	87801	0	0	0	0	0	0	0	0	0	12612.7	72866.3	87107	0	0	0	2.03807
38	L-Phenylalanine	Aromatic AA	✅ High	✅ High	Involved in secondary metabolism in both plants and microbes	C9 H11 N O2	165.079	1.64	Y	Y	2044828	1028534	HMDB0000159		C00079	28	6140	63-91-2	AA_P031	amino compounds	POS	3358779	3311345	3264585	7031602	7382173	6951734	992393	1027416	1070526	316112	354359	366029	153148	174973	186984	285616	293983	285163	3.31157e+06	7.12184e+06	1.03011e+06	345500	171702	288254	0.197464
39	N-Acetylleucine	Modified AA	✅ Possible	⚠️ Limited	Catabolic product; low-specific PGPR role known	C8 H15 N O3	173.105	3.22	Y	N	69073	39118	HMDB0011756		C02710		70912	1188-21-2	AA_P034	amino compounds	POS	14536	14223	12933	127927	134812	128496	237770	269302	270163	0	0	0	0	0	0	0	0	0	13897.3	130412	259078	0	0	0	3.59058
40	L-Arginine	Basic AA	✅ High	✅ High	Precursor for nitric oxide and polyamines in microbes and plants	C6 H14 N4 O2	174.112	0.34	Y	N	27043	19260	HMDB0000517		C00062	5502	6322	74-79-3	AA_P035	amino compounds	POS	40080	39269	40158	92788	91533	85814	17826	14218	13698	0	0	0	0	0	0	0	0	0	39835.7	90045	15247.3	0	0	0	0.234788
41	Citrulline	Arginine cycle intermediate	✅ High	✅ Potential	Involved in nitrogen metabolism	C6 H13 N3 O3	175.096	0.35	Y	Y	45348	31697	HMDB0000904		C00327	16	9750	372-75-8	AA_P038	amino compounds	POS	60771	59900	60602	66560	65827	61661	37147	31725	33389	33059	28035	27781	27398	47049	44229	45953	44011	41174	60424.3	64682.7	34087	29625	39558.7	43712.7	0.544921
42	L-Tyrosine	Aromatic amino acid	✅ Possible	⚠️ Unclear	precursor to many plant metabolites and microbial siderophores.	C9 H11 N O3	181.074	1.04	Y	Y	1628242	212228	HMDB0000158		C00082	34	6057	60-18-4	AA_P041	amino compounds	POS	2413380	2484222	2470575	5563951	5607407	5641502	1470498	1448389	1490536	106643	120450	120625	62338	70807	72220	52225	57221	55372	2456059	5.60429e+06	1.46981e+06	115906	68455	54939.3	0.364701
43	Homo-L-arginine	Arginine analogue	⚠️ Low	❌ No	Not commonly found in plant–microbe contexts	C7 H16 N4 O2	188.127	0.37	Y	N	13094	6557	HMDB0000670		C01924	5640	9085	156-86-5	AA_P043	amino compounds	POS	2598	2952	2891	34227	30372	33334	21831	23301	23485	0	0	0	0	0	0	0	0	0	2813.67	32644.3	22872.3	0	0	0	1.29007
44	Kynurenic acid	Tryptophan catabolite	✅ Moderate	⚠️ Unclear	Involved in redox/immune pathways, PGPR role not well studied	C10 H7 N O3	189.043	2.49	Y	N	389778	155221	HMDB0000715		C01717	5683	3845	492-27-3	AA_P044	amino compounds	POS	596175	589552	576294	877901	926693	894145	784228	854570	882181	0	0	0	0	0	0	0	0	0	587340	899580	840326	0	0	0	1.13029
45	N-Acetyl-L-methionine	Modified sulfur AA	✅ High	✅ High	Detox form of Met; some PGPR pathways use acetylated forms	C7 H13 N O3 S	191.061	2.24	Y	N	17001	7999	HMDB0011745		C02712			65-82-7	AA_P048	amino compounds	POS	15416	14181	14727	44092	46688	47572	36949	39260	39430	0	0	0	0	0	0	0	0	0	14774.7	46117.3	38546.3	0	0	0	1.26603
46	L-Tryptophan	Aromatic AA	✅ High	✅ High	Precursor for IAA (indole-3-acetic acid) in PGPR	C11 H12 N2 O2	204.09	2.13	Y	Y	226707	112761	HMDB0000929		C00078	5879	6305	73-22-3	AA_P050	amino compounds	POS	182398	167682	158303	783170	815016	809044	297848	302285	315145	30042	22517	19724	31987	32977	40463	24666	23650	23814	169461	802410	305093	24094.3	35142.3	24043.3	0.627845
47	L-Kynurenine	Tryptophan catabolite	✅ High	⚠️ Limited	Less plant-specific role	C10 H12 N2 O3	208.085	1.61	Y	N	40945	24896	HMDB0000684		C00328	72	161166	2922-83-0	AA_P052	amino compounds	POS	104826	98307	99525	65639	66940	60916	69615	70451	76098	0	0	0	0	0	0	0	0	0	100886	64498.3	72054.7	0	0	0	0.871355
48	Cyclo(L-Ala-L-Pro)	Diketopiperazine (DKP)	✅ High	✅ High	Quorum-sensing signals in many PGPR strains	C8 H12 N2 O2	168.09	1.68	Y	N	250630	142588					6428987		Pept_P001	short length peptides	POS	495662	481717	464939	497858	490376	498628	491278	498108	508241	0	0	0	0	0	0	0	0	0	480773	495621	499209	0	0	0	1.02256
49	Glycylproline	Dipeptide	✅ Moderate	⚠️ Limited	Nutrient source; less characterized in signaling	C7 H12 N2 O3	172.085	0.55	Y	N	40056	6814	HMDB0000721				3013625	704-15-4	Pept_P002	short length peptides	POS	88432	90419	87273	76427	75902	76373	64821	68153	68272	0	0	0	0	0	0	0	0	0	88708	76234	67082	0	0	0	0.813396
50	L,L-Cyclo(leucylprolyl)	Diketopiperazine (DKP)	✅ High	✅ High	Microbial signaling molecule; modulates plant roots in some cases	C11 H18 N2 O2	210.137	3.27	Y	N	123718	57876	HMDB0034276				7074739	2873-36-1	Pept_P007	short length peptides	POS	272422	265832	258601	201197	207861	204107	226886	235874	233044	0	0	0	0	0	0	0	0	0	265618	204388	231935	0	0	0	0.98694
51	γ-Glutamylalanine	Glutamyl peptide	✅ High	✅ Potential	Glutathione-related; involved in N and S transport	C8 H14 N2 O5	218.09	0.5	Y	N	27410	5956	HMDB0006248		C03740		440103	5875-41-2	Pept_P008	short length peptides	POS	95304	97513	94805	22405	20121	22932	31739	32101	28859	0	0	0	0	0	0	0	0	0	95874	21819.3	30899.7	0	0	0	0.525083
52	γ-Glutamylisoleucine	Glutamyl peptide	✅ High	✅ Potential	Glutathione-related; involved in N and S transport	C11 H20 N2 O5	260.137	2.26	Y	N	20318	7097	HMDB0011170				22885096	23632-83-9	Pept_P023	short length peptides	POS	74904	81095	79619	19049	18863	17919	19766	21637	22429	0	0	0	0	0	0	0	0	0	78539.3	18610.3	21277.3	0	0	0	0.438028
53	γ-Glutamylleucine	Glutamyl peptide	✅ High	✅ Potential	Glutathione-related; involved in N and S transport	C11 H20 N2 O5	260.137	2.42	Y	N	55081	26164	HMDB0011171				151023	2566-39-4	Pept_P024	short length peptides	POS	106080	98114	101567	120071	114205	113359	103844	105673	104036	0	0	0	0	0	0	0	0	0	101920	115878	104518	0	0	0	0.95976
54	Phenylalanylproline	Dipeptide	✅ Moderate	⚠️ Unknown	Rarely studied in PGPR contexts	C14 H18 N2 O3	262.132	2.88	Y	N	191779	60479	HMDB0011177				7020641	7669-65-0	Pept_P026	short length peptides	POS	306164	311456	315046	493788	493851	521089	312911	332876	339828	0	0	0	0	0	0	0	0	0	310889	502909	328538	0	0	0	0.807419
55	Phenylalanylvaline	Dipeptide	✅ Moderate	⚠️ Unknown	Rarely studied in PGPR contexts	C14 H20 N2 O3	264.146	2.33	Y	N	8613	5009	HMDB0029008				7359121	3918-90-9	Pept_P028	short length peptides	POS	6332	5529	5855	18815	26311	26613	23915	19853	18497	0	0	0	0	0	0	0	0	0	5905.33	23913	20755	0	0	0	1.39205
56	γ-Glutamylglutamine	Glutamyl peptide	✅ High	✅ High	Involved in amino acid cycling and stress tolerance	C10 H17 N3 O6	275.111	0.38	Y	N	12038	4647	HMDB0029147				21122973	1466-50-8	Pept_P030	short length peptides	POS	31163	28489	30888	13906	11649	11331	21099	20288	21126	0	0	0	0	0	0	0	0	0	30180	12295.3	20837.7	0	0	0	0.981142
57	Ophthalmic acid	GSH analog / antioxidant	✅ Moderate	⚠️ Unclear	Detected under oxidative stress; rarely studied in PGPR	C11 H19 N3 O6	289.127	0.92	Y	N	31392	7474	HMDB0005765				7018721	495-27-2	Pept_P033	short length peptides	POS	76426	81242	83994	22119	23814	25288	41608	48850	47767	0	0	0	0	0	0	0	0	0	80554	23740.3	46075	0	0	0	0.883549
69	2-Ketobutyric acid / Acetoacetic acid	Keto acids	✅ High	✅ Potential	Central intermediate in AA and SCFA metabolism	C4 H6 O3	102.031	0.79	Y	Y	775815	90517	HMDB0000005	HMDB0000060	C00109		58	600-18-0	Other_N082	keto acids	NEG	142781	121381	138754	3732738	3884184	3915554	556061	610801	598141	28967	25787	29460	23182	33094	27249	33076	32907	30567	134305	3.84416e+06	588334	28071.3	27841.7	32183.3	0.295759
70	Dihydrouracil	Pyrimidine breakdown product	✅ Moderate	⚠️ Low	Bacteria degrade it, but no strong PGPR-specific roles	C4 H6 N2 O2	114.043	0.34	Y	N	23535	13546	HMDB0000076		C00429	285	649	504-07-4	Other_N004		NEG	51923	49965	53067	35724	30484	29475	71616	43393	42292	0	0	0	0	0	0	0	0	0	51651.7	31894.3	52433.7	0	0	0	1.25519
71	Alpha-ketoisovaleric acid	BCAA intermediate	✅ High	✅ High	Central to microbial metabolism (valine, leucine, isoleucine)	C5 H8 O3	116.047	1.46	Y	Y	982069	167950	HMDB0000019		C00141	5091	49	759-05-7	Other_N052	keto acids	NEG	66902	84747	98938	5361571	5568385	5648741	156019	226232	229323	18470	24430	21096	18769	54186	29388	21197	28438	20413	83529	5.52623e+06	203858	21332	34114.3	23349.3	0.0726797
72	Benzoic acid	Benzoic acid derivative. Simple phenolic	✅ High	✅ High	Antimicrobial; plants exude low levels; affects rhizosphere microbes. Precursor to salicylic acid; microbial target and carbon source	C7 H6 O2	122.036	2.87	Y	Y	38415	16321	HMDB0001870		C00539	1297	243	65-85-0	Other_N053	benzenoids	NEG	7251	7226	9289	35936	21406	28382	5015	10467	8809	28264	33501	31557	60348	233797	68826	37561	32398	31439	7922	28574.7	8097	31107.3	120990	33799.3	0.4437
73	Ketoleucine	Leucine intermediate	✅ High	✅ Potential	Involved in BCAA catabolism; role in PGPR not well characterized	C6 H10 O3	130.063	2.6	Y	Y	256734	169966	HMDB0000695		C00233	5663	70	816-66-0	Other_N007	keto acids	NEG	17466	29878	30232	1529150	1161327	1120943	33266	52857	70424	20979	41284	42368	29103	145995	119489	31928	90881	53660	25858.7	1.27047e+06	52182.3	34877	98195.7	58823	0.0805076
74	Threonic acid	Ascorbate catabolite	✅ Moderate	✅ Potential	May appear in root exudates under stress	C4 H8 O5	136.037	0.35	Y	Y	111591	79095	HMDB0000943		C01620		5460407	7306-96-9	Other_N010	carbohydrates	NEG	64150	73717	67047	388168	373091	363118	66958	51276	50654	58298	58228	50205	25261	32794	23484	83266	92493	86435	68304.7	374792	56296	55577	27179.7	87398	0.254102
75	4-Hydroxybenzoic acid	Simple phenolic (benzoic acid). Benzoic acid derivative	✅ High	✅ High	Common in root exudates; antimicrobial, signaling role. Used by some bacteria as C source; antimicrobial in high amounts	C7 H6 O3	138.031	2.46	Y	N	13783	6278	HMDB0000500		C00156	5486	135	99-96-7	Other_N012	benzenoids	NEG	6411	4663	6033	53591	52868	54858	4159	7492	5569	0	0	0	0	0	0	0	0	0	5702.33	53772.3	5740	0	0	0	0.19302
76	Salicylic acid	Phenolic hormone. Benzoic acid derivative	✅ High (very)	✅ High (Strong)	Central to plant immunity; PGPR may modulate its levels. Defense hormone; PGPR may suppress, degrade, or be affected by it	C7 H6 O3	138.031	3.82	Y	Ys	406300	188615	HMDB0001895		C00805	616	338	69-72-7	Other_N013	benzenoids	NEG	2075651	1973658	1950145	44981	42494	41739	221159	306497	298773	43419	38292	38010	37890	41755	39882	38364	40378	40326	1999818	43071.3	275476	39907	39842.3	39689.3	0.269693
77	Indole-3-carboxaldehyde	Indole-derived phenolic	✅ Moderate	✅ Potential	Related to auxin metabolism; possible bacterial degradation product. Auxin-related; less known for PGPR interactions	C9 H7 N O	145.052	3.58	Y	Y	52754	25997	HMDB0029737		C08493		10256	487-89-8	Other_N054	indoles	NEG	119764	128118	230320	10348	5890	9557	8096	17008	15589	59625	63231	71559	18064	33435	19497	50124	47022	42340	159401	8598.33	13564.3	64805	23665.3	46495.3	0.16148
78	Oxoglutaric acid (α-KG)	TCA	✅ High	✅ High	Core TCA intermediate, also part of amino acid biosynthesis	C5 H6 O5	146.021	0.57	Y	Y	292542	76591	HMDB0000208		C00026	5218	51	328-50-7	Other_N014	keto acids	NEG	43389	66921	67181	1555335	1016347	1358708	103373	109329	106589	32597	70998	84273	17520	99600	98694	86992	215359	132556	59163.7	1310130	106430	62622.7	71938	144969	0.155453
79	D-Ribose	Pentose sugar	✅ High	✅ High	Precursor for nucleotides; bacteria can use it as a carbon source	C5 H10 O5	150.053	0.62	Y	N	28224	10347	HMDB0000283		C00121	313	5779	613-83-2	Other_N015	carbohydrates	NEG	43319	34876	50014	91890	57760	67047	55808	41290	35763	0	0	0	0	0	0	0	0	0	42736.3	72232.3	44287	0	0	0	0.770412
80	2-Methoxybenzoic acid	Methoxylated phenolic acid. Benzoic acid derivative	✅ Moderate	✅ Potential	Related to syringic acid; can shape rhizosphere composition. Less studied in PGPR but can impact microbial growth	C8 H8 O3	152.047	3.07	Y	N	10434	5588	HMDB0032604				11370	579-75-9	Other_N016	benzenoids	NEG	21757	22877	22699	4174	4224	4240	18414	21521	22203	0	0	0	0	0	0	0	0	0	22444.3	4212.67	20712.7	0	0	0	1.55396
81	2,4-Dihydroxybenzoic acid / 2-Pyrocatechuic acid	Benzoic acid derivative	✅ High	✅ High	Intermediate in aromatic degradation by bacteria. Iron-chelating; can act as signaling cue or defense metabolite	C7 H6 O4	154.026	2.85	Y	N	135219	56471	HMDB0029666	HMDB0000397			1491	89-86-1	Other_N018_M	benzenoids	NEG	183444	188315	164835	6352	6027	5623	523674	618862	649694	0	0	0	0	0	0	0	0	0	178865	6000.67	597410	0	0	0	6.46316
82	Allantoin	Ureide / purine catabolite	✅ High	✅ High	Recycled nitrogen form; important in plant–bacteria N exchange	C4 H6 N4 O3	158.044	0.36	Y	N	5295	5514	HMDB0000462		C01551	89	204	97-59-6	Other_N056		NEG	311	255	1000	14673	13799	11825	1058	1126	2735	0	0	0	0	0	0	0	0	0	522	13432.3	1639.67	0	0	0	0.234988
83	Indole-3-carboxylic acid	Known auxin-related compound.	✅ Possible	⚠️ Unclear	Although not as central as IAA (indole-3-acetic acid), indole-3-carboxylic acid may appear in root exudates and influence rhizosphere interactions. Its exact signaling role is still under research, but indole-derived compounds are key in PGPR-plant interactions.	C9 H7 N O2	161.048	3.6	Y	N	9232	5344	HMDB0003320		C19837	3795	69867	771-50-6	Other_N057	indoles	NEG	31764	33513	31675	8458	7436	8336	10108	12416	12374	0	0	0	0	0	0	0	0	0	32317.3	8076.67	11632.7	0	0	0	0.575946
84	Pterin	Folate precursor	✅ High	✅ Potential	Cofactor biosynthesis; redox, methylation metabolism	C6 H5 N5 O	163.049	1.24	Y	Y	21228	10862	HMDB0000802		C00715	5766	73000	2236-60-4	Other_N058		NEG	18705	24521	14275	252	729	1238	44450	23399	50105	50342	50819	54960	1058	1534	1636	16164	13562	14356	19167	739.667	39318	52040.3	1409.33	14694	3.95004
85	3-(3-Hydroxyphenyl)propanoic acid / D-Phenyllactic acid	Phenylpropanoid	✅ High	✅ High	Microbial metabolism product and possible signaling cue, Biocontrol metabolite, antimicrobial properties. Produced by bacteria and plants; antimicrobial and signaling roles	C9 H10 O3	166.062	3.33	Y	Y	244644	202119	HMDB0000375	HMDB0000563	C11457		91	621-54-5	Other_N061	benzenoids	NEG	484762	467519	443799	278506	138052	309432	479726	763251	806443	40895	29496	26073	21820	21840	18830	27368	23423	22364	465360	241997	683140	32154.7	20830	24385	1.93153
86	Phosphoenolpyruvate (PEP)	TCA-linked	✅ High	✅ High	Precursor for aromatic AAs, sugars; role in C-flux	C3 H5 O6 P	167.982	0.36	Y	Y	21016	9228	HMDB0000263		C00074	152	1005	138-08-9	Other_N063		NEG	4830	4186	4163	38758	36166	36006	7418	10996	13168	57215	38885	47262	2517	3289	5767	23697	22362	21617	4393	36976.7	10527.3	47787.3	3857.67	22558.7	0.508927
87	Glycerol 3-phosphate	Sugar alcohol phosphate	✅ High	✅ High	Central in lipid metabolism; involved in plant–microbe communication	C3 H9 O6 P	172.013	0.34	Y	Y	45727	23115	HMDB0000126		C00093	5161	439162	20883	Other_N022		NEG	46037	48827	43020	134141	125917	114477	36335	27423	25693	33387	31037	25563	4830	15440	19655	34637	30196	26470	45961.3	124845	29817	29995.7	13308.3	30434.3	0.34913
88	Hippuric acid	Benzoic acid + glycine	✅ High	✅ High (Indirect potential)	Known biomarker; product of conjugation, may reflect detox responses. Common in microbial breakdown of phenolics; exuded by roots	C9 H9 N O3	179.058	2.65	Y	N	133069	67916	HMDB0000714		C01586	1301	464	495-69-2	Other_N024	benzenoids	NEG	242090	235667	239928	365627	432025	400323	136369	154702	157098	0	0	0	0	0	0	0	0	0	239228	399325	149390	0	0	0	0.4679
89	L-Sorbose	Ketohexose	⚠️ Low	❌ No	Rare in plants and bacteria; not a major rhizosphere sugar	C6 H12 O6	180.063	2.65	Y	Y	23681	10193	HMDB0001266		C08356	3317	441484	470-15-5	Other_N064	carbohydrates	NEG	38204	34479	38171	49616	51046	42453	22419	25992	25496	11800	11479	12438	11202	10453	10146	8871	10778	11220	36951.3	47705	24635.7	11905.7	10600.3	10289.7	0.582009
90	Hexose (e.g., Glucose)	Monosaccharide (C6)	✅ High	✅ High	Primary carbon source for bacteria; abundant in exudates	C6 H12 O6	180.063	0.37	Y	N	428963	254479	HMDB0000211		C00137	5221	892	87-89-8	Other_N025	carbohydrates	NEG	770148	800452	748570	768390	865565	753530	977400	897066	895371	0	0	0	0	0	0	0	0	0	773057	795828	923279	0	0	0	1.17699
91	Hydroxyphenyllactic acid	Phenylpropanoid	✅ High	✅ High	Detected in microbial metabolism; possible antimicrobial. Reported in plant–microbe studies; possible stress marker	C9 H10 O4	182.058	2.2	Y	Y	63580	27685	HMDB0000755		C03672	5723	9378	306-23-0	Other_N065	benzenoids	NEG	54315	58600	50097	169646	193910	174950	121048	142388	144669	4412	3219	6317	3723	3405	3968	2722	2836	4215	54337.3	179502	136035	4649.33	3698.67	3257.67	1.16349
92	5-Hydroxyindoleacetic acid		✅ Possible	⚠️ Unclear	Breakdown product of IAA (indole-3-acetic acid); may serve as auxin activity marker.	C10 H9 N O3	191.058	2.45	Y	Y	23481	8811	HMDB0000763		C05635	2975	1826	54-16-0	Other_N068	indoles	NEG	64153	78755	66215	19451	24721	21849	18818	22488	20992	16218	20064	26838	877	448	613	5209	6833	8119	69707.7	22007	20766	21040	646	6720.33	0.452834
93	Quinic acid	Shikimate pathway intermediate	✅ Moderate	✅ Potential	Found in root exudates and microbial metabolism	C7 H12 O6	192.062	0.37	Y	Y	75518	45004	HMDB0003072		C00296		6508	77-95-2	Other_N069		NEG	39129	28851	40836	18805	12020	11716	11031	18798	11813	29606	61522	53615	17844	38605	55959	87293	777797	44085	36272	14180.3	13880.7	48247.7	37469.3	303058	0.550238
94	D-Glucuronic acid	Sugar acid (detox / cell wall)	✅ Moderate	✅ Potential	Relevant in plant-microbe interactions and detox pathways	C6 H10 O7	194.042	0.37	Y	Ys	54141	25801	HMDB0000127		C00191	161	444791	1700908	Other_N026	carbohydrates	NEG	67252	71071	58488	77925	93267	83671	147407	128428	125184	13422	14343	14870	9094	9087	7245	17947	16489	19354	65603.7	84954.3	133673	14211.7	8475.33	17930	1.77569
95	4-Hydroxyhippuric acid	Phenolic–glycine conjugate/Benzoic acid conjugate	✅ High to low	✅ High to unlikely	Conjugated metabolite; linked to benzoate detox and signaling. Mostly a mammalian detox marker; low PGPR relevance	C9 H9 N O4	195.053	1.83	Y	N	8400	3757	HMDB0013678				151012	2482-25-9	Other_N027	benzenoids	NEG	26129	26655	27939	8643	8357	9986	11250	12254	13566	0	0	0	0	0	0	0	0	0	26907.7	8995.33	12356.7	0	0	0	0.688317
96	3-Hydroxyhippuric acid	Aromatic acid conjugate	✅ Possible	⚠️ Limited	Conjugate of benzoates; not widely studied in PGPR	C9 H9 N O4	195.053	2.07	Y	N	9029	5080	HMDB0006116				450268	1637-75-8	Other_N083	benzenoids	NEG	15298	14574	13249	19652	22746	22508	15985	18817	15710	0	0	0	0	0	0	0	0	0	14373.7	21635.3	16837.3	0	0	0	0.935148
97	Gluconic acid	Glucose oxidation product	✅ High	✅ High	Well-known PGPR compound (phosphate solubilization, acidification)	C6 H12 O7	196.058	0.34	Y	Y	388328	241959	HMDB0000625		C00257	345	10690	526-95-4	Other_N028	carbohydrates	NEG	1046493	1176989	956478	429673	401885	347440	444771	233451	222097	386601	374323	278586	44986	66354	50451	179579	165144	184609	1.05999e+06	392999	300106	346503	53930.3	176444	0.413089
98	D-Glucoheptose	Heptose sugar	⚠️ Uncommon	❌ Unlikely	More relevant in bacterial LPS biosynthesis than as nutrient	C7 H14 O7	210.074	0.37	Y	Ys	27243	12233					76599	3146-50-7	Other_N030		NEG	48179	56984	48928	24567	29444	24275	45523	34452	34491	16750	18092	22068	7239	9633	7920	20787	21901	19149	51363.7	26095.3	38155.3	18970	8264	20612.3	0.985162
99	Pantothenic acid (Vitamin B5)	Vitamin / Coenzyme A precursor	✅ High	✅ High	Precursor of CoA; essential in central metabolism. Required for CoA synthesis, bacterial metabolism, possibly root exudate derived	C9 H17 N O5	219.11	1.82	Y	Y	285277	163062	HMDB0000210		C00864		6613	79-83-4	Other_N032	keto acids	NEG	277539	282370	280756	1237114	1238220	1240970	153175	151446	164221	15693	19132	19162	7839	6109	7159	13418	9593	11072	280222	1238768	156281	17995.7	7035.67	11361	0.205769
100	Hexahydroxyheptanoic acid	carbohydrates				C7 H14 O8	226.069	0.34	Y	Y	22556	11772	HMDB0240292				61888	23351-51-1	Other_N034	carbohydrates	NEG	64883	62385	51658	13055	11608	12585	44086	25673	25441	10298	9683	6762	2035	4457	2840	21459	18082	19019	59642	12416	31733.3	8914.33	3110.67	19520	0.88076
101	Deoxyuridine	Pyrimidine base	✅ High	⚠️ Limited	DNA metabolism; not a focus in PGPR	C9 H12 N2 O5	228.074	1.36	Y	N	29843	14408	HMDB0000012		C00526	91	13712	951-78-0	Other_N071	nucleosides	NEG	51647	53691	53606	41419	37838	45717	65241	90665	86158	0	0	0	0	0	0	0	0	0	52981.3	41658	80688	0	0	0	1.70515
102	Cytidine	Pyrimidine base	✅ High	✅ High	Central for RNA, cell wall synthesis	C9 H13 N3 O5	243.085	0.38	Y	Y	104232	52989	HMDB0000089		C00475	3376	6175	65-46-3	Other_N035	nucleotides	NEG	319117	301975	321569	133707	134388	125206	122869	121474	120844	32362	31980	27550	10941	13294	12192	15348	15334	16038	314220	131100	121729	30630.7	12142.3	15573.3	0.546701
103	Galactose 1-phosphate	Hexose phosphate	✅ Moderate	✅ Potential	Intermediate in galactose metabolism; less common in exudates	C6 H13 O9 P	260.029	0.35	Y	Y	19468	7633	HMDB0000645		C00446	155	123912	2255-14-3	Other_N073	carbohydrates	NEG	30938	32317	29975	8891	9640	10643	14048	11261	7901	41885	30731	24949	9506	8583	8458	27961	23939	18814	31076.7	9724.67	11070	32521.7	8849	23571.3	0.542616
104	Inosine	Purine ribonucleoside	✅ High	✅ High	Found in root exudates; nutrient for microbes	C10 H12 N4 O5	268.08	1.46	N	Y	32486	14169	HMDB0000195		C00294	84	6021	58-63-9	Other_N037	nucleosides	NEG	0	0	0	0	0	0	0	0	0	92841	106801	90437	5853	6536	2760	107976	73578	80249	0	0	0	96693	5049.67	87267.7	0
105	N-Acetylneuraminic acid	Sialic acid-like	⚠️ Low	❌ No	Rare in plants; more relevant to animal systems. Mostly animal–microbe relevance; rare in plants, marginal in PGPR	C11 H19 N O9	309.106	0.36	Y	Y	461195	309178	HMDB0000230		C19910	3321	445063	19342-33-7	Other_N075	carbohydrates	NEG	805537	912998	781993	955816	1086324	954826	998919	808061	831087	24200	20085	16096	20505	18937	21337	15562	13743	15494	833509	998989	879356	20127	20259.7	14933	0.959734
106	5-Thymidylic acid (dTMP)	DNA nucleotide	✅ High	⚠️ Limited	DNA synthesis	C10 H15 N2 O8 P	322.056	1.27	Y	Y	347267	83159	HMDB0001227		C00364	3451	9700	365-07-1	Other_N076	nucleotides	NEG	112293	109615	120427	1328834	1300333	1378135	199727	241723	242298	239453	255053	243465	76221	71485	81373	90517	76633	83239	114112	1.33577e+06	227916	245990	76359.7	83463	0.314393
107	Cytidine monophosphate (CMP)	Nucleotide	✅ High	✅ High	Nucleotide biosynthesis	C9 H14 N3 O8 P	323.051	0.48	Y	Y	98275	27087	HMDB0000095		C00055		6131	63-37-6	Other_N040	nucleotides	NEG	65601	65515	60437	135417	132893	128664	75505	74009	72835	129893	121992	122032	35661	31718	36657	154763	150850	174518	63851	132325	74116.3	124639	34678.7	160044	0.755608
108	Uridine 5′-monophosphate (UMP)	Nucleotide	✅ High	✅ High	RNA precursor	C9 H13 N2 O9 P	324.036	0.55	Y	Y	272581	60346	HMDB0000288		C00105		6030	58-97-9	Other_N041	nucleotides	NEG	409903	436942	431649	595306	551814	573284	258646	233056	235919	189898	187274	196929	28246	42729	44347	145367	169891	175272	426165	573468	242540	191367	38440.7	163510	0.485258
109	Cyclic AMP (cAMP)	Secondary messenger	✅ High	✅ High	Important signaling molecule in biofilm and quorum sensing	C10 H12 N5 O6 P	329.053	1.49	Y	Y	12275	8103	HMDB0000058		C00575	5120	6076	60-92-4	Other_N042	nucleotides	NEG	2891	4563	3043	12605	14170	13011	15529	17478	17858	4182	4585	5631	1373	807	1673	28310	34223	39018	3499	13262	16955	4799.33	1284.33	33850.3	2.02303
110	AICAR (5-aminoimidazole-4-carboxamide ribonucleotide)	Purine intermediate	✅ High	✅ Potential	Energy metabolism and signaling	C9 H15 N4 O8 P	338.061	0.75	Y	N	10601	4145	HMDB0001517		C04677	3474	65110	3031-94-5	Other_N077		NEG	277	453	333	53120	54567	60331	4003	1711	2495	0	0	0	0	0	0	0	0	0	354.333	56006	2736.33	0	0	0	0.0970997
111	2′-Deoxyguanosine 5′-monophosphate	DNA nucleotide	✅ High	⚠️ Limited	Basic DNA component	C10 H14 N5 O7 P	347.063	1.4	Y	Y	27631	12299	HMDB0001044		C00362	3489	65059	902-04-5	Other_N078	nucleotides	NEG	17469	13389	14436	48926	51340	50392	42786	51999	55990	11459	9193	13388	17694	20748	24812	21660	14908	16778	15098	50219.3	50258.3	11346.7	21084.7	17782	1.53887
112	Adenosine monophosphate	Nucleotide	✅ High	✅ High	Energy metabolism; linked to adenylate energy charge	C10 H14 N5 O7 P	347.063	0.7	Y	N	1387203	347882	HMDB0000045		C00020	5111	6083	61-19-8	Other_N043	nucleotides	NEG	405656	414549	413407	4182484	4107837	4233492	972031	879703	877904	0	0	0	0	0	0	0	0	0	411204	4.1746e+06	909879	0	0	0	0.396824
113	Guanosine monophosphate (GMP)	Purine nucleotide	✅ High	✅ High	Required for RNA synthesis and signaling	C10 H14 N5 O8 P	363.058	0.77	Y	Y	422039	102082	HMDB0001397		C00144	6216	6804	85-32-5	Other_N045	nucleotides	NEG	246684	263844	272115	1336973	1298887	1269082	425918	362847	367729	204589	194877	216512	65267	62021	63092	279452	310097	356724	260881	1.30165e+06	385498	205326	63460	315424	0.493428
114	Trehalose 6-phosphate	Disaccharide phosphate	✅ High	✅ High	Sugar signal in plants; PGPR may metabolize or respond to trehalose	C12 H23 O14 P	422.082	0.35	Y	Y	84755	42543	HMDB0001124		C00689	6019	122336	4484-88-2	Other_N049	carbohydrates	NEG	5625	9875	5217	20449	20578	20968	13595	8937	11941	294226	216695	191087	75673	128379	115353	139326	122726	124943	6905.67	20665	11491	234003	106468	128998	0.833537
115	FAD_pool	Coenzyme B2	✅ High	✅ High	Key flavin cofactor in redox enzymes	C27 H33 N9 O15 P2	785.157	2.67	Y	Y	110486	34272	HMDB0001248		C00016	2302	643975	146-14-5	Other_N081	nucleotides	NEG	77884	84326	80345	50735	51594	53808	82709	78155	77804	130868	140898	147037	134000	139040	143782	169313	168159	178296	80851.7	52045.7	79556	139601	138941	171923	1.19725
116	L-Serine	Proteinogenic AA	✅ High	✅ High	Central in metabolism and signaling	C3 H7 N O3	105.042	0.33	Y	N	62421	63284	HMDB0000187		C00065	5203	5951	56-45-1	AA_N001	amino compounds	NEG	88343	92187	91552	236876	241814	239310	52091	23908	23167	0	0	0	0	0	0	0	0	0	90694	239333	33055.3	0	0	0	0.200318
117	N-Acetyl-L-alanine	Modified AA	✅ Possible	⚠️ Low	Likely metabolic byproduct	C5 H9 N O3	131.058	1.07	Y	N	102967	17689	HMDB0000766			5733	88064	97-69-8	AA_N003	amino compounds	NEG	166602	141730	142356	286436	246465	255255	188149	198516	199316	0	0	0	0	0	0	0	0	0	150229	262719	195327	0	0	0	0.94601
118	Ornithine	Urea cycle AA	✅ High	✅ High	Precursor to polyamines (important in PGPR biofilm formation)	C5 H12 N2 O2	132.09	0.35	Y	Y	16919	12391	HMDB0000214		C00077	27	6262	3184-13-2	AA_N004	amino compounds	NEG	19650	21836	19392	32421	32816	29062	11055	6900	6116	11191	11809	10423	13866	17484	15291	14513	15196	15533	20292.7	31433	8023.67	11141	15547	15080.7	0.310233
119	L-Aspartic acid	Proteinogenic AA	✅ High	✅ High	N metabolism, root exudate component	C4 H7 N O4	133.037	0.34	Y	Y	299003	195391	HMDB0000191		C00049	5206	5960	56-84-8	AA_N005	amino compounds	NEG	507737	516343	445962	776802	799218	701121	352480	239246	249894	128565	95372	85156	29946	55390	54027	124452	119474	100885	490014	759047	280540	103031	46454.3	114937	0.449201
120	L-trans-5-Hydroxy-2-piperidinecarboxylic acid	Cyclic AA derivative	⚠️ Unknown	❌ Unknown	Not well characterized in bacteria or plants	C6 H11 N O3	145.074	0.38	Y	N	13468	8594	HMDB0029426				151730	50439-45-7	AA_N006	amino compounds	NEG	711	1084	2378	122603	41972	28039	6875	11421	10583	0	0	0	0	0	0	0	0	0	1391	64204.7	9626.33	0	0	0	0.293501
121	N-Acetylserine	Modified AA	✅ Moderate	⚠️ Limited	Regulatory role in cysteine biosynthesis in bacteria	C5 H9 N O4	147.053	0.52	Y	N	154789	48046	HMDB0002931			308	65249	16354-58-8	AA_N007	amino compounds	NEG	297779	317637	297309	227533	209009	234036	273878	308378	330433	0	0	0	0	0	0	0	0	0	304242	223526	304230	0	0	0	1.15289
122	2-Methylbutyrylglycine	Acylated AA	✅ Moderate	⚠️ Unclear	Minor metabolic relevance	C7 H13 N O3	159.089	2.27	Y	N	213150	112132	HMDB0000339			5328	193872	52320-67-9	AA_N010	amino compounds	NEG	77425	80385	75366	455235	485338	495577	626484	757185	735560	0	0	0	0	0	0	0	0	0	77725.3	478717	706410	0	0	0	2.53902
123	Aminoadipic acid / N-methyl-L-glutamic acid	AA derivative	✅ High	⚠️ Low/Moderate	Part of lysine pathway in some microbes	C6 H11 N O4	161.069	0.38	Y	Ys	28275	18024	HMDB0000510	HMDB0062660	C00956	5496	469	542-32-5	AA_N020	amino compounds	NEG	25588	24645	26393	20753	17606	19273	101757	98111	89696	10575	9614	12339	11725	10402	10066	7488	6372	6556	25542	19210.7	96521.3	10842.7	10731	6805.33	4.31345
124	N2-Acetylornithine	Modified ornithine	✅ High	✅ High	Intermediate in arginine biosynthesis	C7 H14 N2 O3	174.1	0.38	Y	N	21381	12548	HMDB0003357		C00437		439232	1572591	AA_N013	amino compounds	NEG	4513	5818	5987	103425	107701	100123	10881	8791	8436	0	0	0	0	0	0	0	0	0	5439.33	103750	9369.33	0	0	0	0.171615
125	N-Acetyl-L-aspartic acid	Modified AA	✅ Possible	⚠️ Limited	Less common in plant–microbe studies	C6 H9 N O5	175.048	0.63	Y	Ys	1136592	297840	HMDB0000812		C01042	5776	65065	997-55-7	AA_N014	amino compounds	NEG	881933	883182	792172	3225941	3004267	3003404	2791005	2819618	2882753	31019	30068	26397	4862	11473	8420	20727	20591	20829	852429	3.07787e+06	2.83113e+06	29161.3	8251.67	20715.7	1.44067
126	N-Formyl-L-methionine	Start codon AA in bacteria	✅ High	✅ High	Unique to bacteria; highly PGPR relevant as a marker of protein synthesis	C6 H11 N O3 S	177.046	1.99	Y	N	36158	15509	HMDB0001015		C03145	4233	439750	4289-98-9	AA_N015	amino compounds	NEG	30768	31946	31262	95080	106890	96351	68271	85808	85044	0	0	0	0	0	0	0	0	0	31325.3	99440.3	79707.7	0	0	0	1.21908
127	Cinnamoylglycine	Phenylpropanoid derivative	⚠️ Unclear	❌ Rare	Conjugate; low known PGPR re	C11 H11 N O3	205.073	3.63	Y	N	6828	4353	HMDB0011621				709625	16534-24-0	AA_N016	amino compounds	NEG	14218	12994	15879	11897	12836	12499	8335	14070	12474	0	0	0	0	0	0	0	0	0	14363.7	12410.7	11626.3	0	0	0	0.868436
128	N-Acetyl-L-phenylalanine	Modified aromatic AA	✅ Possible	⚠️ Unknown	Metabolite, unclear relevance	C11 H13 N O3	207.089	3.38	Y	Y	1449659	757653	HMDB0000512		C03519	5498	74839	2018-61-3	AA_N017	amino compounds	NEG	238327	231093	231637	3457842	3500263	3546967	4105848	5168514	5215566	94073	54466	45542	38369	35608	33365	31404	31128	33854	233686	3.50169e+06	4829976	64693.7	35780.7	32128.7	2.58607
129	N-Acetyl-L-tyrosine	Modified aromatic AA	✅ Possible	⚠️ Unknown	Metabolite, unclear relevance	C11 H13 N O4	223.084	2.3	Y	N	102152	56007	HMDB0000866		C01657		68310	537-55-3	AA_N018	amino compounds	NEG	66545	62147	63074	316172	386728	329650	179026	198434	203335	0	0	0	0	0	0	0	0	0	63922	344183	193598	0	0	0	0.948764
130	Succinic acid semialdehyde	GABA catabolite	✅ High	✅ High	Intermediate in GABA shunt; plant–microbe signaling pathway	C4 H6 O3	102.031	0.57	Y	Y	88468	23582	HMDB0001259		C00232	6114	1112	692-29-5	FA_N001	fatty acids	NEG	35764	34969	40894	404430	250676	314101	40918	45949	53806	17621	33574	34540	16022	44831	44176	39890	87387	52876	37209	323069	46891	28578.3	35009.7	60051	0.260304
131	3-Hydroxyisobutyric acid	fatty acids				C4 H8 O3	104.047	1.19	Y	N	96808	21553	HMDB0000023		C06001	483	440873	2068-83-9	FA_N071	fatty acids	NEG	187465	194909	163188	42190	48948	45117	261955	331460	325479	0	0	0	0	0	0	0	0	0	181854	45418.3	306298	0	0	0	2.69542
132	Glyceric acid	Sugar acid	✅ High	✅ Potential	Metabolite in glycerol/serine pathways	C3 H6 O4	106.026	0.37	Ys	Y	30278	16184	HMDB0000139		C00258	280	439194	473-81-4	FA_N004	fatty acids	NEG	4969	7218	5413	17670	17250	19803	8811	7037	12009	63690	86198	101212	10295	10149	6855	52738	56892	56810	5866.67	18241	9285.67	83700	9099.67	55480	0.770318
133	Fumaric acid	TCA	✅ High	✅ High	Central to TCA; also used in some PGPR inoculants	C4 H4 O4	116.011	0.8	N	Y	36234	12070	HMDB0000134		C00122	3242	444972	110-17-8	FA_N073	fatty acids	NEG	0	0	0	0	0	0	0	0	0	42545	33273	35387	7348	12428	11288	55166	87319	75969	0	0	0	37068.3	10354.7	72818	0
134	Maleic acid	Dicarboxylic acid (isomer of fumarate)	✅ High	⚠️ Low/Moderate	Industrial bacteria can metabolize it, less known in rhizosphere	C4 H4 O4	116.011	0.64	Y	N	254359	38455	HMDB0000176		C01384		444266	110-16-7	FA_N072	fatty acids	NEG	412777	378918	377640	549157	500242	548473	482490	539693	544255	0	0	0	0	0	0	0	0	0	389778	532624	522146	0	0	0	1.13214
135	Succinic acid	TCA	✅ High	✅ High	Often secreted by PGPR; helps solubilize minerals	C4 H6 O4	118.026	0.95	Y	Y	1451008	281537	HMDB0000254		C00042		1738118	110-15-6	FA_N005	fatty acids	NEG	4805610	3348314	3396870	2750299	981927	1075508	3034474	1605075	1733727	497139	436419	467377	135982	247370	160324	483623	478450	479671	3.85026e+06	1602578	2.12443e+06	466978	181225	480581	0.779199
136	Methylmalonic acid	Propionate metabolism intermediate	✅ Moderate	⚠️ Limited	Mostly bacterial metabolism; PGPR role unclear	C4 H6 O4	118.026	1.09	Y	N	169388	40128	HMDB0000202		C02170	3712	487	516-05-2	FA_N074	fatty acids	NEG	282282	277521	293823	257113	273821	259344	363024	452844	438031	0	0	0	0	0	0	0	0	0	284542	263426	417966	0	0	0	1.52551
137	3-Hydroxyisovaleric acid	BCAA catabolite	✅ High	✅ Potential	Intermediate in leucine breakdown	C5 H10 O3	118.063	1.6	Y	Y	358369	204428	HMDB0000754			5722	69362	625-08-1	FA_N006	fatty acids	NEG	1461495	1382788	1394353	101655	86204	108239	449471	618372	674588	19275	17974	17485	8218	12323	9755	30417	30195	27850	1.41288e+06	98699.3	580810	18244.7	10098.7	29487.3	0.768482
138	2-Hydroxy-3-methylbutyric acid	BCAA metabolism product	✅ High	✅ Potential	Part of valine/isoleucine degradation	C5 H10 O3	118.063	2	Y	Y	82465	34477	HMDB0000407			5396	99823	4026-18-0	FA_N075	fatty acids	NEG	201321	209402	182368	128333	141705	139864	133226	141634	158058	7199	7011	6334	4889	5164	4593	4418	4363	4505	197697	136634	144306	6848	4882	4428.67	0.86325
139	Citraconic acid	Unsaturated dicarboxylic acid	✅ Moderate	⚠️ Limited	Not widely studied in PGPR	C5 H6 O4	130.026	1.34	Y	Ys	348642	97923	HMDB0000634		C02226	5607	643798	498-23-7	FA_N076	fatty acids	NEG	1736818	1776566	1710958	79814	95059	75014	182780	231636	230426	20730	17081	25630	16230	18321	14569	16094	14327	13511	1.74145e+06	83295.7	214947	21147	16373.3	14644	0.235592
140	Glutaric acid	Dicarboxylic acid (AA related)	✅ High	⚠️ Low	Part of lysine degradation; less PGPR-specific	C5 H8 O4	132.042	1.5	Y	Y	650282	259157	HMDB0000661		C00489	3254	743	110-94-1	FA_N007	fatty acids	NEG	327737	335950	327745	993815	1017243	1009559	2289717	2511730	2535324	43733	43613	39233	34986	34041	35961	36716	50827	37164	330477	1.00687e+06	2.44559e+06	42193	34996	41569	3.65737
141	2-Hydroxycaproic acid	fatty acids				C6 H12 O3	132.078	3.12	Y	N	79666	37883	HMDB0001624			6332	99824	6064-63-7	FA_N008	fatty acids	NEG	109814	105981	103658	193817	185258	194478	120965	172738	169534	0	0	0	0	0	0	0	0	0	106484	191184	154412	0	0	0	1.03747
142	2-Ethyl-2-hydroxybutyric acid	Hydroxy acid	✅ Moderate	⚠️ Unknown	Found in some bacterial pathways, unknown PGPR effect	C6 H12 O3	132.078	2.77	Y	N	9626	5011	HMDB0001975			6411	77199	3639-21-2	FA_N093	fatty acids	NEG	8772	7561	9905	24600	23717	25137	4594	5283	5894	0	0	0	0	0	0	0	0	0	8746	24484.7	5257	0	0	0	0.316385
143	2-Hydroxy-4-methylpentanoic acid	Hydroxy acid	✅ Moderate	⚠️ Unknown	Catabolite, possible minor signaling or metabolic relevance	C6 H12 O3	132.078	3.06	Y	Y	30805	16961	HMDB0000624		C03264	5597	439960	20312-37-2	FA_N079	fatty acids	NEG	56660	56591	55917	38267	32889	35064	24757	35352	39406	25178	17893	14937	22611	18484	22626	16557	24179	17124	56389.3	35406.7	33171.7	19336	21240.3	19286.7	0.722718
144	Malic acid	TCA	✅ High	✅ High	Widely secreted in root exudates; attracts beneficial bacteria	C4 H6 O5	134.021	0.39	Y	Y	501187	262928	HMDB0000156		C00149		222656	97-67-6	FA_N011	fatty acids	NEG	299609	269058	265103	315760	195707	176623	273267	311496	285184	1073934	1203032	1299685	494641	293168	311020	485703	754176	714217	277923	229363	289982	1192217	366276	651365	1.14327
145	2,4-Hexa-2,4-dienedioic acid	Hydroxycinnamic derivative?/Phenylpropanoid (uncommon)	⚠️ Unclear to unknown 🧪NB	⚠️ Unclear to unlikely - 🧪NB	Rare compound, likely phenolic derivative, needs verification. Possibly an oxidation product; limited info - potentially of interest for green industry: polymer production … toxic, though	C6 H6 O4	142.026	1.93	Y	N	31369	14584	HMDB0002349			6639	5356793	3588-17-8	FA_N094	fatty acids	NEG	19630	19559	19169	28508	31199	28216	103763	138329	142556	0	0	0	0	0	0	0	0	0	19452.7	29307.7	128216	0	0	0	5.25892
146	Adipic acid		🧪NB	🧪NB	Not interesting for plant science or PGPB, but of potential industrial importance - relevant for green chemistry	C6 H10 O4	146.058	2.04	Y	Y	51532	24083	HMDB0000448		C06104	115	196	124-04-9	FA_N080	fatty acids	NEG	25489	22873	27971	30879	41412	39182	48979	67203	71455	52848	58178	51140	54716	62959	67913	74850	70284	59259	25444.3	37157.7	62545.7	54055.3	61862.7	68131	1.99817
147	2-Hydroxy-4-(methylthio)butanoic acid	Methionine analog	✅ High	✅ High	Sulfur metabolism; bacteria can use for biosynthesis	C5 H10 O3 S	150.034	1.99	Y	Y	2484781	992341	HMDB0037115			NA	11427	120-91-2	FA_N082	fatty acids	NEG	711757	728539	591550	7532383	8306214	7989904	5497270	6520613	6679233	33329	22920	18705	17942	17629	15255	12720	15813	14281	677282	7.94283e+06	6232372	24984.7	16942	14271.3	1.44601
148	Pimelic acid / 3-Methyladipic acid	fatty acids				C7 H12 O4	160.073	2.84	Y	Y	29940	14574	HMDB0000857	HMDB0000555	C02656	3280	385	111-16-0	FA_N015_M	fatty acids	NEG	32626	29387	29433	38657	42666	43661	7899	11467	13378	28605	30545	30703	34391	28611	33850	34550	35687	32810	30482	41661.3	10914.7	29951	32284	34349	0.302579
149	3-Hydroxyoctanoic acid		✅ Possible	⚠️ Unclear	Building block of PHAs (polyhydroxyalkanoates) in bacteria; stress response/storage.	C8 H16 O3	160.11	4.13	Y	Y	38696	19778	HMDB0001954				11367166	33796-86-0	FA_N087	fatty acids	NEG	52338	52543	55205	94870	98454	98820	15970	25354	24536	15706	27904	26501	14449	14400	12858	16777	26243	23605	53362	97381.3	21953.3	23370.3	13902.3	22208.3	0.291266
150	Hydroxyoctanoic acid		✅ Possible	⚠️ Unclear	Building block of PHAs (polyhydroxyalkanoates) in bacteria; stress response/storage.	C8 H16 O3	160.109	4.43	Y	Y	18485	9367	HMDB0000711			5679	94180	617-73-2	FA_N088	fatty acids	NEG	25431	16031	26686	14204	9624	13677	8765	14072	20651	20372	19524	17831	22155	15854	24791	21021	19230	22820	22716	12501.7	14496	19242.3	20933.3	21023.7	0.8232
151	2-Hydroxyadipic / 3-Hydroxyadipic acid etc.	Aliphatic hydroxy acids	✅ Possible to low	⚠️ Weak to low	Could appear in lipid degradation/Uncommon in plant phenylpropanoid pathways	C6 H10 O5	162.052	1.25	Y	N	1341559	230976	HMDB0000321		C02360	5310	193530	18294-85-4	FA_N083	fatty acids	NEG	2059896	1316177	2764775	2094710	1789958	2116597	3597307	4046191	4119533	0	0	0	0	0	0	0	0	0	2.04695e+06	2.00042e+06	3.92101e+06	0	0	0	1.93756
152	cis-Aconitic acid	TCA	✅ High	✅ Potential	Intermediate in citric/isocitric pathway; role in stress response	C6 H6 O6	174.016	0.78	Y	Y	699813	91033	HMDB0000072		C00417	5130	643757	585-84-2	FA_N084	fatty acids	NEG	172290	170337	168618	3810202	3652492	3893609	146520	119940	124271	11431	14171	16283	81000	71244	78886	18162	25773	21412	170415	3.78543e+06	130244	13961.7	77043.3	21782.3	0.0658486
153	Suberic acid	fatty acids				C8 H14 O4	174.089	3.4	Y	Y	48312	23241	HMDB0000893		C08278	4243	10457	505-48-6	FA_N085	fatty acids	NEG	12523	12655	16442	46441	41093	43582	5780	7876	8115	69702	73015	62431	74855	70363	82921	82810	83895	75131	13873.3	43705.3	7257	68382.7	76046.3	80612	0.252068
154	Azelaic acid		✅ Possible	⚠️ Unclear	Known plant defense signal and can shape microbial communities. Plant Defence Priming	C9 H16 O4	188.105	3.83	Y	Y	146112	77304	HMDB0000784		C08261	5750	2266	123-99-9	FA_N020	fatty acids	NEG	89451	78794	88800	284779	272749	312175	24058	24606	26553	144384	158660	128745	144319	155680	181095	176405	180375	158399	85681.7	289901	25072.3	143930	160365	171726	0.133511
155	3-Hydroxycapric acid	fatty acids				C10 H20 O3	188.141	4.97	Y	Y	935572	433538	HMDB0002203			6544	5312799	19526-23-9	FA_N022	fatty acids	NEG	984553	1016283	1015785	3736441	3684317	3694435	754448	779557	766861	27223	50351	54855	38248	42678	42957	48625	53149	49539	1.00554e+06	3.70506e+06	766955	44143	41294.3	50437.7	0.325629
156	2-Hydroxycapric acid	fatty acids				C10 H20 O3	188.141	5.21	Y	Y	35788	17245	HMDB0094656				5312797	70267-29-7	FA_N021	fatty acids	NEG	66914	39240	64909	57038	37964	41802	29323	46861	43586	24725	20102	19546	22123	23986	32657	28010	19841	25561	57021	45601.3	39923.3	21457.7	26255.3	24470.7	0.778056
157	Citric acid	TCA	✅ High	✅ High	Strong metal chelator; enhances nutrient uptake and microbial colonization	C6 H8 O7	192.027	0.75	Y	Y	1334914	297527	HMDB0000094		C00158	124	311	77-92-9	FA_N024	fatty acids	NEG	559705	1010385	359833	4804589	7965881	4798985	1550836	489795	537622	103896	190408	159146	468446	261851	364025	79276	199186	124601	643308	5856485	859418	151150	364774	134354	0.264445
158	Isocitric acid	TCA	✅ High	✅ High	TCA intermediate, less abundant in exudates	C6 H8 O7	192.027	0.57	Y	N	1590819	305450	HMDB0000193	HMDB0001874	C00451	3328	5318532	6061-97-8	FA_N086	fatty acids	NEG	268634	474453	170708	5532570	1.33065e+07	5726772	1325473	401904	467305	0	0	0	0	0	0	0	0	0	304598	8.18861e+06	731561	0	0	0	0.17227
159	Sebacic acid	fatty acids				C10 H18 O4	202.12	4.2	Y	Y	42756	18560	HMDB0000792		C08277	4240	5192	111-20-6	FA_N027	fatty acids	NEG	31474	27531	32389	44080	47221	51946	12137	18338	24843	45507	46398	46437	56652	61873	66737	50280	51522	54251	30464.7	47749	18439.3	46114	61754	52017.7	0.471506
160	Undecanedioic acid	fatty acids				C11 H20 O4	216.136	4.53	Y	Y	61037	29032	HMDB0000888			5846	15816	1852-04-6	FA_N028	fatty acids	NEG	107115	93697	108728	61944	67301	68545	43709	60191	73748	41849	40680	39671	45883	46821	53168	48406	48971	48253	103180	65930	59216	40733.3	48624	48543.3	0.700321
161	3-Hydroxydodecanoic acid		✅ Possible	⚠️ Unclear	Building block of PHAs (polyhydroxyalkanoates) in bacteria; stress response/storage.	C12 H24 O3	216.172	5.64	Y	Y	72088	34037	HMDB0000387			5376	5312805	45162-48-9	FA_N029	fatty acids	NEG	198527	193218	209561	93773	92915	99137	53548	67152	57942	21564	41696	43685	17471	17750	14038	28071	22484	25059	200435	95275	59547.3	35648.3	16419.7	25204.7	0.40274
162	Dodecanedioic acid	fatty acids				C12 H22 O4	230.151	4.84	Y	Y	77801	32224	HMDB0000623		C02678	5596	12736	693-23-2	FA_N032	fatty acids	NEG	138184	103356	165999	90724	85113	89662	62616	78132	108811	45561	43229	44053	60618	51297	65463	49596	55330	62693	135846	88499.7	83186.3	44281	59126	55873	0.741586
163	1,11-Undecanedicarboxylic acid	fatty acids				C13 H24 O4	244.167	5.12	Y	Y	90307	38253	HMDB0002327			6622	10458	505-52-2	FA_N034	fatty acids	NEG	137236	115952	173312	105781	101789	109546	83522	88002	108721	64972	62525	62135	68358	61912	74895	58880	66690	81304	142167	105705	93415	63210.7	68388.3	68958	0.753733
164	3-Hydroxymyristic acid	Hydroxy fatty acid (ambiguous)	✅ High to low	✅ High to no	Relevant to bacterial membrane lipid metabolism. Not relevant to plants?	C14 H28 O3	244.203	6.21	Y	Y	45946	21231	HMDB0061656				5312869	35683-15-9	FA_N089	fatty acids	NEG	70214	66481	77458	81056	75201	115930	25052	25689	23172	15463	21261	42154	40763	47570	45315	18337	17662	18260	71384.3	90729	24637.7	26292.7	44549.3	18086.3	0.303954
165	Palmitoleic acid		✅ Possible	⚠️ Unclear	Found in rhamnolipids, microbial surfactants that aid in plant–microbe interactions. Found in cuticle wax; microbial metabolism capable.	C16 H30 O2	254.224	6.95	N	Y	12549	5967	HMDB0003229		C08362	188	445638	373-49-9	FA_N038	fatty acids	NEG	0	0	0	0	0	0	0	0	0	9035	11658	8561	37520	37106	38267	4966	4573	4012	0	0	0	9751.33	37631	4517	0
166	Palmitic acid		✅ Possible	⚠️ Unclear	Primary fatty acid in membranes, roots; supports microbial lipid metabolism.	C16 H32 O2	256.24	7.23	N	Y	14346	6780	HMDB0000220		C00249	187	985	21096	FA_N039	fatty acids	NEG	0	0	0	0	0	0	0	0	0	5943	5426	5949	42473	42914	45339	12402	14618	11162	0	0	0	5772.67	43575.3	12727.3	0
167	10Z-Heptadecenoic acid	fatty acids				C17 H32 O2	268.24	7.17	N	Y	15025	8058	HMDB0060038				5312435	29743-97-3	FA_N041	fatty acids	NEG	0	0	0	0	0	0	0	0	0	4629	5327	7247	59084	58322	58441	5531	12339	6722	0	0	0	5734.33	58615.7	8197.33	0
168	2-Hydroxyhexadecanoic acid	fatty acids				C16 H32 O3	272.235	6.86	Y	Y	64294	27611	HMDB0031057				12575964	16452-52-1	FA_N042	fatty acids	NEG	60981	69351	127902	66617	82062	95135	67627	95874	94031	36345	40183	39332	45957	45953	54276	44590	42985	48105	86078	81271.3	85844	38620	48728.7	45226.7	1.02592
169	3-Hydroxyhexadecanoic acid		✅ Possible	⚠️ Unclear	Linked to PHA metabolism.	C16 H32 O3	272.235	6.7	Y	Y	70390	32150	HMDB0010734				15569776		FA_N043	fatty acids	NEG	83457	52773	87237	50574	37622	44180	31339	35841	45188	31554	41969	37938	193692	176943	195177	40018	32928	48600	74489	44125.3	37456	37153.7	188604	40515.3	0.631554
170	Hexadecanedioic acid	fatty acids				C16 H30 O4	286.214	5.91	Y	Y	38660	15147	HMDB0000672		C19615	5642	10459	505-54-4	FA_N050	fatty acids	NEG	48791	46794	57161	52944	43665	45363	35978	40381	42155	26577	30954	30285	30725	31323	32284	35597	30883	34027	50915.3	47324	39504.7	29272	31444	33502.3	0.804245
171	2-Hydroxystearic acid	fatty acids				C18 H36 O3	300.266	7.22	Y	Y	29715	15070	HMDB0062549		C03045		439887	26531-80-6	FA_N052	fatty acids	NEG	6859	5411	8995	41628	45097	54833	31539	52327	47718	15005	12163	11507	41935	34804	40276	28653	30105	26030	7088.33	47186	43861.3	12891.7	39005	28262.7	1.61625
172	12-Hydroxystearic acid	fatty acids				C18 H36 O3	300.266	7.09	Y	Y	29910	13444	HMDB0061706				7789	106-14-9	FA_N053	fatty acids	NEG	18593	12840	21025	35724	31042	30515	32397	37673	32579	29525	31497	27787	35981	29817	36830	29885	28686	35987	17486	32427	34216.3	29603	34209.3	31519.3	1.37101
173	Octadecanedioic acid	fatty acids				C18 H34 O4	314.245	6.37	Y	Y	30679	11384	HMDB0000782			5748	70095	871-70-5	FA_N061	fatty acids	NEG	35578	35222	43343	45033	41279	42061	28771	32964	26683	25503	21236	21764	27539	25060	25373	28194	22412	24224	38047.7	42791	29472.7	22834.3	25990.7	24943.3	0.729163
174	Eicosanedioic acid	fatty acids				C20 H38 O4	342.276	6.78	Y	Y	22438	9457	HMDB0242141				75502	2424-92-2	FA_N066	fatty acids	NEG	24610	27433	30010	33785	23897	24042	23541	21651	21400	18521	16986	18216	18552	20694	19032	23086	19467	18963	27351	27241.3	22197.3	17907.7	19426	20505.3	0.813188
175	3-Hexenoic acid		✅ Possible	⚠️ Unclear	Reported as a volatile compound that primes plant immunity.	C6 H10 O2	114.068	3.4	Y	Y	47545	23296	NA				5282708		FA_N091	fatty acids	NEG	12821	12645	16450	46441	41093	43417	5630	7876	8115	67833	70846	60000	73665	69310	81858	81753	81989	74075	13972	43650.3	7207	66226.3	74944.3	79272.3	0.250142
176	Deoxycholic acid	Bile acid (animal)	❌ No	❌ No	Likely contaminant or irrelevant to plant PGPR systems	C24 H40 O4	392.292	5.99	Y	N	19590	9314	HMDB0000626		C04483	265	222528	83-44-3	Bile_N002	bile acids	NEG	47535	46472	47269	19035	18805	19667	36868	35872	33319	0	0	0	0	0	0	0	0	0	47092	19169	35353	0	0	0	1.06707
177	7-Ketodeoxycholic acid / 12-Ketochenodeoxycholic acid	Assigned as nucleotide	❌ Unlikely	❌ No	Likely misclassified (bile acids) — not relevant for PGPR	C24 H38 O5	406.272	4.96	Y	N	12837	6479	HMDB0000391	HMDB0000400		5380	188292	911-40-0	Bile_N027	bile acids	NEG	24091	24273	25344	21244	24862	21033	17566	18918	20249	0	0	0	0	0	0	0	0	0	24569.3	22379.7	18911	0	0	0	0.80558
178	Cholic acid	bile acids	❌ No	❌ No	Likely contaminant or irrelevant to plant PGPR systems	C24 H40 O5	408.287	5.39	Y	Ys	182549	78211	HMDB0000619		C00695	206	221493	81-25-4	Bile_N007	bile acids	NEG	404647	372702	364542	353962	325725	322781	359054	301840	299219	18387	18992	17351	20471	21668	22627	19264	20719	21939	380630	334156	320038	18243.3	21588.7	20640.7	0.895477
179	Glycochenodeoxycholic acid	bile acids	❌ No	❌ No	Likely contaminant or irrelevant to plant PGPR systems	C26 H43 N O5	449.313	5.39	Ys	N	15340	7330	HMDB0000637		C05466	5610	12544	640-79-9	Bile_N010	bile acids	NEG	18471	23617	24613	16618	20434	17330	16910	18959	19447	0	0	0	0	0	0	0	0	0	22233.7	18127.3	18438.7	0	0	0	0.913665
180	Glycodeoxycholic acid	bile acids	❌ No	❌ No	Likely contaminant or irrelevant to plant PGPR systems	C26 H43 N O5	449.314	5.51	Y	N	15223	7224	HMDB0000631	HMDB0000637	C05464	5604	22833539	360-65-6	Bile_N011	bile acids	NEG	38861	37371	36626	15581	15448	15113	29443	26978	25648	0	0	0	0	0	0	0	0	0	37619.3	15380.7	27356.3	0	0	0	1.03229
181	Glycocholic acid	bile acids	❌ No	❌ No	Likely contaminant or irrelevant to plant PGPR systems	C26 H43 N O6	465.309	4.95	Y	N	43668	19724	HMDB0000138		C01921	5169	10140	475-31-0	Bile_N014	bile acids	NEG	91473	92292	92797	83310	79817	81926	82616	72759	79336	0	0	0	0	0	0	0	0	0	92187.3	81684.3	78237	0	0	0	0.899934

## Sheet: HeatMap
Compound Group		Supernatant									Pellet
		Pp			Ps			PpPs			Pp			Ps			PpPs
	Name	1	2	3	4	5	6	7	8	9	10	11	12	13	14	15	16	17	18
Amino compounds	1-Aminocyclopropanecarboxylic acid
	2-Methylbutyrylglycine
	4-Guanidinobutanoic acid
	Aminoadipic acid / N-methyl-L-glutamic acid
	beta-Alanine
	Betaine
	Cinnamoylglycine
	Citrulline
	Creatine
	gamma-Aminobutyric acid
	Homo-L-arginine
	Kynurenic acid
	L-3-Cyanoalanine
	L-Arginine
	L-Aspartic acid
	L-Glutamic acid
	L-Glutamine
	L-Histidine
	L-Isoleucine
	L-Kynurenine
	L-Leucine
	L-Lysine
	L-Methionine
	L-Phenylalanine
	L-Proline
	L-Serine
	L-Threonine
	L-trans-5-Hydroxy-2-piperidinecarboxylic acid
	L-Tryptophan
	L-Tyrosine
	L-Valine
	N-Acetyl-L-alanine
	N-Acetyl-L-aspartic acid
	N-Acetyl-L-methionine
	N-Acetyl-L-phenylalanine
	N-Acetyl-L-tyrosine
	N-Acetylleucine
	N-Acetylserine
	N-Acetylvaline
	N-Formyl-L-methionine
	N2-Acetylornithine
	Ornithine
	Pipecolic acid
	Pyroglutamic acid
Benzenoids	2-Methoxybenzoic acid
	2,4-Dihydroxybenzoic acid / 2-Pyrocatechuic acid
	3-(3-Hydroxyphenyl)propanoic acid / D-Phenyllactic acid
	3-Hydroxyhippuric acid
	4-Hydroxybenzoic acid
	4-Hydroxyhippuric acid
	Benzoic acid
	Hippuric acid
	Hydroxyphenyllactic acid
	Phenylethylamine
	Salicylic acid
Carbohydrates	D-Glucuronic acid
	D-Ribose
	Galactose 1-phosphate
	Gluconic acid
	Hexahydroxyheptanoic acid
	Hexose
	L-Sorbose
	N-Acetylneuraminic acid
	Threonic acid
	Trehalose 6-phosphate
	1,11-Undecanedicarboxylic acid
	10Z-Heptadecenoic acid
	12-Hydroxystearic acid
	2-Ethyl-2-hydroxybutyric acid
Fatty acids	2-Hydroxy-3-methylbutyric acid
	2-Hydroxy-4-(methylthio)butanoic acid
	2-Hydroxy-4-methylpentanoic acid
	2-Hydroxyadipic acid / 3-Hydroxyadipic acid / 3-Hydroxymethylgl
	2-Hydroxycapric acid
	2-Hydroxycaproic acid
	2-Hydroxyhexadecanoic acid
	2-Hydroxystearic acid
	2,4-hexa-2,4-dienedioic acid
	3-Hexenoic acid
	3-Hydroxycapric acid
	3-Hydroxydodecanoic acid
	3-Hydroxyhexadecanoic acid
	3-Hydroxyisobutyric acid
	3-Hydroxyisovaleric acid
	3-Hydroxymyristic acid
	3-Hydroxyoctanoic acid
	Adipic acid
	Azelaic acid
	cis-Aconitic acid
	Citraconic acid
	Citric acid
	Dodecanedioic acid
	Eicosanedioic acid
	Fumaric acid
	Glutaric acid
	Glyceric acid
	Hexadecanedioic acid
	Hydroxyoctanoic acid
	Isocitric acid
	Maleic acid
	Malic acid
	Methylmalonic acid
	Octadecanedioic acid
	Palmitic acid
	Palmitoleic acid
	Pimelic acid / 3-Methyladipic acid
	Sebacic acid
	Suberic acid
	Succinic acid
	Succinic acid semialdehyde
	Undecanedioic acid
indoles	5-Hydroxyindoleacetic acid
	Indole-3-carboxaldehyde
	Indole-3-carboxylic acid
Keto acids	2-Ketobutyric acid / Acetoacetic acid
	Alpha-ketoisovaleric acid
	Ketoleucine
	Oxoglutaric acid
	Pantothenic acid
Nucleosides	2'-Deoxyguanosine 5'-monophosphate
	5-Thymidylic acid
	Adenosine
	Adenosine monophosphate
	Cyclic AMP
	Cytidine
	Cytidine monophosphate
	Deoxyuridine
	FAD_pool
	Guanosine monophosphate
	Inosine
	Succinyladenosine
	Uridine 5'-monophosphate
Other	AICAR
	Allantoin
	Bis(2-ethylhexyl)phthalate
	D-Glucoheptose
	Dihydrouracil
	Glycerol 3-phosphate
	Niacinamide
	Oleamide
	Phosphoenolpyruvic acid
	Pterin
	Quinic acid
	Spermidine
	Urocanic acid
Purines	7-Methylguanine
	Guanine
	Hypoxanthine
	Uric acid
	Xanthine
Short length peptides	Cyclo(L-Ala-L-Pro)
	gamma-Glutamylalanine
	gamma-Glutamylisoleucine
	gamma-Glutamylleucine
	Glycylproline
	L,L-Cyclo(leucylprolyl)
	N-gamma-Glutamylglutamine
	Ophthalmic acid
	Phenylalanylproline
	Phenylalanylvaline
